# Supplementary material for: SpatialCOC: an integrative framework for spatial continuous mapping and cross-omics correction in spatial multi-omics data
Source: Nat Commun. 2026 Apr 16;17:5268. doi: 10.1038/s41467-026-71882-2 (PMC13265925; doi:10.1038/s41467-026-71882-2)
Supplement: Supplementary file 4 — Source data [file 41467_2026_71882_MOESM4_ESM.xlsx]

## Sheet: Source Fig. 2
Fig. 2a				Fig. 2b							Fig. 2c					Fig. 2d					Fig. 2e							Fig. 2f
RNA	protein	Ground Truth		Spatial Pattern	x_coord	y_coord	SpatialCOC	SpatialGlue	SpaGCN		Method	Batch	Spatial Pattern	ARI		X	Y	Original_Category	Noise_Added_Category		Noise Combination	x_coord	y_coord	SpatialCOC	SpaGCN	SpatialGlue		Method	Noise Level	Noise Combination	ARI
0.141664	12690.2	medulla sinuses		1	0	0	1	1	0		SpatialCOC	1	1	0.851755		0	0	a	a		1	0	0	2	0	1		SpatialCOC	0	1	0.939064
0.104617	11032	medulla sinuses		1	3	0	1	1	0		SpatialCOC	2	1	0.973372		0	3	a	a		1	0	3	2	0	1		SpatialCOC	1	1	0.904535
0.144484	11814.4	medulla cords		1	6	0	1	1	0		SpatialCOC	3	1	0.885002		4	0	a	a		1	4	0	2	0	1		SpatialCOC	2	1	0.869796
0.226763	14399.6	medulla cords		1	9	0	1	1	0		COSMOS	1	1	0.47394		4	3	a	e		1	4	3	2	0	2		SpatialCOC	3	1	0.714945
0.587503	19401.2	cortex		1	12	0	1	2	0		COSMOS	2	1	0.748512		0	6	a	a		1	0	6	2	0	1		COSMOS	0	1	0.621445
0.0926735	18340.6	pericapsular adipose tissue		1	15	0	1	2	0		COSMOS	3	1	0.583513		4	6	a	e		1	4	6	2	0	1		COSMOS	1	1	0.561375
0.0719934	17761	medulla sinuses		1	18	0	1	1	0		SpatialGlue	1	1	0.528284		8	0	a	e		1	8	0	2	0	2		COSMOS	2	1	0.470043
0.054078	16681.7	pericapsular adipose tissue		1	21	0	1	1	0		SpatialGlue	2	1	0.52248		8	3	a	a		1	8	3	2	0	1		COSMOS	3	1	0.4666
0.11081	25302.4	pericapsular adipose tissue		1	24	0	1	1	0		SpatialGlue	3	1	0.561569		0	9	a	a		1	0	9	2	0	1		SpatialGlue	0	1	0.717652
0.129223	15005	medulla cords		1	27	0	3	1	0		MultiVI	1	1	0.217079		4	9	a	a		1	4	9	2	0	1		SpatialGlue	1	1	0.459455
0.0659663	6747	medulla sinuses		1	0	3	1	1	0		MultiVI	2	1	0.0419621		8	6	a	a		1	8	6	2	0	1		SpatialGlue	2	1	0.492563
0.178712	16138.2	medulla cords		1	3	3	1	1	0		MultiVI	3	1	0.0932751		0	12	a	a		1	0	12	2	0	2		SpatialGlue	3	1	0.456683
0.204258	14629	medulla cords		1	6	3	1	1	0		MultiMAP	1	1	0.528864		12	0	a	a		1	12	0	2	0	1		MultiVI	0	1	0.00644501
0.202212	13117.9	medulla sinuses		1	9	3	1	1	0		MultiMAP	2	1	0.472437		8	9	a	e		1	8	9	2	0	1		MultiVI	1	1	0.00266632
0.0330661	10049.2	pericapsular adipose tissue		1	12	3	1	1	0		MultiMAP	3	1	0.408073		12	3	a	a		1	12	3	2	0	2		MultiVI	2	1	0.0149254
0.189826	11315.6	medulla cords		1	15	3	1	2	0		STAGATE	1	1	0.311904		4	12	a	a		1	4	12	2	0	2		MultiVI	3	1	-0.00101524
0.142881	13383.3	cortex		1	18	3	1	1	0		STAGATE	2	1	0.371505		12	6	a	a		1	12	6	2	3	1		MultiMAP	0	1	0.478517
0.0748687	10895.6	medulla cords		1	21	3	1	1	0		STAGATE	3	1	0.290455		8	12	a	a		1	8	12	2	0	2		MultiMAP	1	1	0.457343
0.107879	14235.1	cortex		1	24	3	1	1	0		SpaGCN	1	1	0.856463		12	9	a	a		1	12	9	2	3	1		MultiMAP	2	1	0.31459
0.166215	15479.4	medulla cords		1	27	3	3	1	0		SpaGCN	2	1	0.806698		0	15	a	a		1	0	15	2	0	2		MultiMAP	3	1	0.112259
0.410451	19599	cortex		1	0	6	1	1	0		SpaGCN	3	1	0.837226		4	15	a	a		1	4	15	2	0	1		STAGATE	0	1	0.551572
0.150843	16092.8	medulla cords		1	3	6	1	1	0		Modality1	1	1	8.60759e-06		16	0	a	a		1	16	0	2	0	1		STAGATE	1	1	0.26892
0.198231	10970.3	cortex		1	6	6	1	1	0		Modality1	2	1	0.0113171		16	3	a	a		1	16	3	2	3	1		STAGATE	2	1	0.43062
0.141388	12879.2	medulla sinuses		1	9	6	1	1	0		Modality1	3	1	0.00130585		12	12	a	e		1	12	12	2	3	2		STAGATE	3	1	0.439378
0.216754	13359	medulla cords		1	12	6	1	1	0		Modality2	1	1	0.216943		8	15	a	a		1	8	15	2	3	1		SpaGCN	0	1	0.749619
0.254465	16057.6	cortex		1	15	6	1	1	0		Modality2	2	1	0.312665		16	6	a	a		1	16	6	2	3	1		SpaGCN	1	1	0.794557
0.0622062	21128.7	pericapsular adipose tissue		1	18	6	1	1	0		Modality2	3	1	0.320026		0	18	a	a		1	0	18	2	0	1		SpaGCN	2	1	0.546803
0.13243	13463	medulla sinuses		1	21	6	1	1	0		SpatialCOC	1	2	0.986701		16	9	a	a		1	16	9	2	3	1		SpaGCN	3	1	0.558971
0.0693392	17305.5	medulla sinuses		1	24	6	1	1	0		SpatialCOC	2	2	0.66848		4	18	a	a		1	4	18	2	0	1		Modality1	0	1	0.228852
0.0770805	17037.8	pericapsular adipose tissue		1	27	6	1	1	0		SpatialCOC	3	2	0.954304		12	15	a	a		1	12	15	2	3	1		Modality1	1	1	0.17941
0.182693	15718	medulla cords		1	0	9	1	1	0		COSMOS	1	2	0.209142		8	18	a	a		1	8	18	2	3	1		Modality1	2	1	0.186961
0.148742	13035.9	medulla cords		1	3	9	1	1	0		COSMOS	2	2	0.511336		16	12	a	a		1	16	12	2	3	2		Modality1	3	1	8.3682e-06
0.1295	17656.5	medulla cords		1	6	9	1	1	0		COSMOS	3	2	0.328878		20	0	a	a		1	20	0	2	0	1		Modality2	0	1	0.227792
0.283716	18143.1	cortex		1	9	9	1	1	0		SpatialGlue	1	2	0.564131		20	3	a	a		1	20	3	2	3	1		Modality2	1	1	0.0630699
0.118938	12876	medulla sinuses		1	12	9	1	1	0		SpatialGlue	2	2	0.656084		20	6	a	a		1	20	6	2	3	1		Modality2	2	1	0.0993791
0.132928	17566	cortex		1	15	9	1	1	0		SpatialGlue	3	2	0.570659		0	21	a	a		1	0	21	2	3	1		Modality2	3	1	0.0457712
0.115123	10230	medulla cords		1	18	9	1	1	0		MultiVI	1	2	0.20895		4	21	a	e		1	4	21	2	3	1		SpatialCOC	0	2	0.926365
0.149184	13723.3	medulla sinuses		1	21	9	1	1	0		MultiVI	2	2	0.055909		12	18	a	a		1	12	18	2	3	1		SpatialCOC	1	2	0.936618
0.231684	13000.1	cortex		1	24	9	1	1	0		MultiVI	3	2	0.223944		16	15	a	a		1	16	15	2	3	2		SpatialCOC	2	2	0.904606
0.211114	16420.1	medulla cords		1	27	9	1	1	0		MultiMAP	1	2	0.528864		20	9	a	e		1	20	9	2	3	1		SpatialCOC	3	2	0.802091
0.135582	13075.3	medulla cords		1	0	12	1	2	0		MultiMAP	2	2	0.472437		8	21	a	a		1	8	21	2	3	1		COSMOS	0	2	0.621445
0.0900747	11707.3	medulla sinuses		1	3	12	1	1	0		MultiMAP	3	2	0.408073		20	12	a	e		1	20	12	2	3	2		COSMOS	1	2	0.508987
0.150899	14711.5	medulla cords		1	6	12	1	1	0		STAGATE	1	2	0.266257		0	24	a	a		1	0	24	2	3	2		COSMOS	2	2	0.616022
0.344484	19707.1	cortex		1	9	12	1	1	0		STAGATE	2	2	0.388101		24	0	a	a		1	24	0	2	0	1		COSMOS	3	2	0.295482
0.0303014	16088.7	pericapsular adipose tissue		1	12	12	1	1	0		STAGATE	3	2	0.266421		16	18	a	a		1	16	18	2	3	1		SpatialGlue	0	2	0.717652
0.161349	11442.9	medulla cords		1	15	12	1	1	0		SpaGCN	1	2	0.670791		12	21	a	a		1	12	21	2	3	1		SpatialGlue	1	2	0.505601
0.0704451	8820.9	medulla sinuses		1	18	12	1	2	0		SpaGCN	2	2	0.662466		24	3	a	a		1	24	3	2	3	1		SpatialGlue	2	2	0.513371
0.184683	20721.1	cortex		1	21	12	1	1	0		SpaGCN	3	2	0.664463		4	24	a	a		1	4	24	2	3	1		SpatialGlue	3	2	0.27508
0.0755875	9188.29	medulla sinuses		1	24	12	1	1	0		Modality1	1	2	8.60759e-06		24	6	a	a		1	24	6	2	3	1		MultiVI	0	2	0.0152353
0.176389	13870.5	medulla cords		1	27	12	1	1	0		Modality1	2	2	0.0113171		20	15	a	a		1	20	15	2	3	2		MultiVI	1	2	0.000717058
0.33608	22311.9	cortex		1	0	15	1	2	0		Modality1	3	2	0.00130585		8	24	a	a		1	8	24	2	3	2		MultiVI	2	2	0.000261323
0.076251	7384.39	medulla sinuses		1	3	15	1	1	0		Modality2	1	2	0.216943		24	9	a	a		1	24	9	2	3	1		MultiVI	3	2	0.000521142
0.219077	17683.7	medulla cords		1	6	15	1	1	0		Modality2	2	2	0.312665		16	21	a	a		1	16	21	2	3	1		MultiMAP	0	2	0.478517
0.0994194	13211.5	medulla cords		1	9	15	1	1	0		Modality2	3	2	0.320026		24	12	a	a		1	24	12	2	3	2		MultiMAP	1	2	0.478153
0.200885	13565.3	cortex		1	12	15	1	1	0		SpatialCOC	1	3	0.896332		12	24	a	a		1	12	24	2	3	2		MultiMAP	2	2	0.395563
0.196516	10680.6	medulla cords		1	15	15	1	1	0		SpatialCOC	2	3	0.84597		20	18	a	a		1	20	18	2	3	2		MultiMAP	3	2	0.390704
0.250926	16260.9	cortex		1	18	15	1	2	0		SpatialCOC	3	3	0.859827		0	27	a	a		1	0	27	2	3	2		STAGATE	0	2	0.528034
0.0378214	12902.9	pericapsular adipose tissue		1	21	15	1	1	0		COSMOS	1	3	0.218418		4	27	a	a		1	4	27	2	3	2		STAGATE	1	2	0.493963
0.194581	15355.3	medulla cords		1	24	15	1	1	0		COSMOS	2	3	0.337211		28	0	a	e		1	28	0	2	0	1		STAGATE	2	2	0.45704
0.116174	15332.9	medulla sinuses		1	27	15	1	1	0		COSMOS	3	3	0.109042		28	3	a	a		1	28	3	2	0	1		STAGATE	3	2	0.503172
0.147636	14477.7	medulla sinuses		1	0	18	1	2	0		SpatialGlue	1	3	0.498939		8	27	a	a		1	8	27	2	3	1		SpaGCN	0	2	0.749619
0.15123	13246	pericapsular adipose tissue		1	3	18	1	1	0		SpatialGlue	2	3	0.691852		24	15	a	a		1	24	15	2	3	1		SpaGCN	1	2	0.707904
0.226265	23591.1	pericapsular adipose tissue		1	6	18	1	1	0		SpatialGlue	3	3	0.708411		28	6	a	a		1	28	6	2	3	1		SpaGCN	2	2	0.637154
0.116008	15098.2	medulla cords		1	9	18	1	1	0		MultiVI	1	3	0.255124		16	24	a	a		1	16	24	2	3	2		SpaGCN	3	2	0.573574
0.156096	14533.5	medulla cords		1	12	18	1	2	0		MultiVI	2	3	0.0456264		20	21	a	a		1	20	21	2	3	1		Modality1	0	2	0.228852
0.169477	14430.5	medulla cords		1	15	18	1	1	0		MultiVI	3	3	0.184927		28	9	a	a		1	28	9	2	3	1		Modality1	1	2	0.196179
0.0925629	16068.3	medulla sinuses		1	18	18	1	2	0		MultiMAP	1	3	0.528864		12	27	a	e		1	12	27	2	3	1		Modality1	2	2	0.0447171
0.143102	11877.6	medulla sinuses		1	21	18	1	1	0		MultiMAP	2	3	0.472437		0	30	a	a		1	0	30	2	3	1		Modality1	3	2	-2.7801e-06
0.388112	22682.8	cortex		1	24	18	1	1	0		MultiMAP	3	3	0.408073		24	18	a	a		1	24	18	2	3	1		Modality2	0	2	0.227792
0.212165	13877.8	cortex		1	27	18	1	1	0		STAGATE	1	3	0.321186		4	30	a	a		1	4	30	2	3	2		Modality2	1	2	0.20013
0.241913	18209.7	medulla cords		1	0	21	1	1	0		STAGATE	2	3	0.420688		28	12	a	a		1	28	12	2	3	2		Modality2	2	2	0.16758
0.203981	15123.8	medulla cords		1	3	21	1	1	0		STAGATE	3	3	0.365332		8	30	a	e		1	8	30	2	3	1		Modality2	3	2	0.132227
0.126403	20982.2	medulla sinuses		1	6	21	1	1	0		SpaGCN	1	3	0.431706		20	24	a	a		1	20	24	2	3	1		SpatialCOC	0	3	0.926133
0.148189	15753.9	cortex		1	9	21	1	1	0		SpaGCN	2	3	0.642452		16	27	a	a		1	16	27	2	3	1		SpatialCOC	1	3	0.919986
0.142991	20098.7	pericapsular adipose tissue		1	12	21	1	1	0		SpaGCN	3	3	0.796814		28	15	a	a		1	28	15	2	3	1		SpatialCOC	2	3	0.926324
0.0777993	15354.8	medulla sinuses		1	15	21	1	1	0		Modality1	1	3	8.60759e-06		24	21	a	a		1	24	21	2	3	1		SpatialCOC	3	3	0.880785
0.0445673	9448.52	medulla sinuses		1	18	21	1	1	0		Modality1	2	3	0.0113171		32	0	a	e		1	32	0	2	0	1		COSMOS	0	3	0.621445
0.236937	15311.4	medulla cords		1	21	21	1	1	0		Modality1	3	3	0.00130585		32	3	a	e		1	32	3	2	0	1		COSMOS	1	3	0.772156
0.148742	15250.8	medulla cords		1	24	21	1	1	0		Modality2	1	3	0.216943		12	30	a	a		1	12	30	2	3	2		COSMOS	2	3	0.540426
0.295991	22405.1	cortex		1	27	21	1	1	0		Modality2	2	3	0.312665		32	6	a	a		1	32	6	2	3	2		COSMOS	3	3	0.435078
0.0679016	13871	medulla sinuses		1	0	24	1	1	0		Modality2	3	3	0.320026		0	33	a	a		1	0	33	2	3	1		SpatialGlue	0	3	0.717652
0.228532	20888.8	cortex		1	3	24	1	1	0		SpatialCOC	1	4	0.805238		32	9	a	a		1	32	9	2	3	2		SpatialGlue	1	3	0.71686
0.245341	19575.6	cortex		1	6	24	1	1	0		SpatialCOC	2	4	0.622658		4	33	a	a		1	4	33	2	3	1		SpatialGlue	2	3	0.54102
0.0205695	11451.6	pericapsular adipose tissue		1	9	24	1	1	0		SpatialCOC	3	4	0.807425		28	18	a	e		1	28	18	2	3	1		SpatialGlue	3	3	0.577084
0.222947	13706.5	cortex		1	12	24	1	1	0		COSMOS	1	4	0.0340101		20	27	a	a		1	20	27	2	3	1		MultiVI	0	3	0.194186
0.153387	11230.2	medulla cords		1	15	24	1	1	0		COSMOS	2	4	0.0409412		24	24	a	a		1	24	24	2	3	1		MultiVI	1	3	0.0327797
0.290572	21181.6	cortex		1	18	24	1	1	0		COSMOS	3	4	0.0851533		8	33	a	a		1	8	33	2	3	2		MultiVI	2	3	0.138393
0.0965441	9830.65	medulla sinuses		1	21	24	1	1	0		SpatialGlue	1	4	0.554785		16	30	a	e		1	16	30	2	3	1		MultiVI	3	3	0.0169015
0.189107	12996.5	medulla cords		1	24	24	1	1	0		SpatialGlue	2	4	0.625601		32	12	a	e		1	32	12	2	3	2		MultiMAP	0	3	0.478517
0.129665	11341.9	medulla sinuses		1	27	24	1	1	0		SpatialGlue	3	4	0.694942		28	21	a	e		1	28	21	2	3	1		MultiMAP	1	3	0.407446
0.213492	16069.3	cortex		1	0	27	1	1	0		MultiVI	1	4	0.201416		12	33	a	a		1	12	33	2	3	2		MultiMAP	2	3	0.376664
0.0863699	6558.87	medulla sinuses		1	3	27	1	1	0		MultiVI	2	4	0.221217		32	15	a	a		1	32	15	2	3	1		MultiMAP	3	3	0.388287
0.0684545	11700.4	medulla sinuses		1	6	27	1	1	2		MultiVI	3	4	0.162543		36	0	a	a		1	36	0	2	0	1		STAGATE	0	3	0.474582
0.0962676	11779.3	medulla sinuses		1	9	27	1	2	2		MultiMAP	1	4	0.528864		0	36	a	a		1	0	36	2	0	1		STAGATE	1	3	0.605515
0.18037	16006.5	cortex		1	12	27	1	1	2		MultiMAP	2	4	0.472437		20	30	a	a		1	20	30	2	3	1		STAGATE	2	3	0.463371
0.0415261	19161.3	pericapsular adipose tissue		1	15	27	1	2	2		MultiMAP	3	4	0.408073		36	3	a	a		1	36	3	2	0	1		STAGATE	3	3	0.468144
0.0384296	26935.5	pericapsular adipose tissue		1	18	27	1	2	2		STAGATE	1	4	0.277845		24	27	a	a		1	24	27	2	3	1		SpaGCN	0	3	0.749619
0.149682	14003.9	cortex		1	21	27	1	1	2		STAGATE	2	4	0.361012		4	36	a	a		1	4	36	2	3	1		SpaGCN	1	3	0.804005
0.102571	12879	medulla sinuses		1	24	27	0	1	0		STAGATE	3	4	0.233842		36	6	a	a		1	36	6	2	3	2		SpaGCN	2	3	0.745268
0.0163672	37096.8	pericapsular adipose tissue		1	27	27	0	1	0		SpaGCN	1	4	0.265969		16	33	a	a		1	16	33	2	3	1		SpaGCN	3	3	0.748983
0.262925	17555.5	cortex		1	30	0	3	1	3		SpaGCN	2	4	0.342433		32	18	a	a		1	32	18	2	3	1		Modality1	0	3	0.228852
0.0935029	12050.5	medulla sinuses		1	33	0	3	1	3		SpaGCN	3	4	0.238414		28	24	a	a		1	28	24	2	3	1		Modality1	1	3	0.226181
0.315787	14010.9	cortex		1	36	0	3	1	3		Modality1	1	4	8.60759e-06		8	36	a	e		1	8	36	2	3	1		Modality1	2	3	0.366973
0.163284	14423.5	medulla cords		1	39	0	3	1	3		Modality1	2	4	0.0113171		36	9	a	a		1	36	9	2	3	1		Modality1	3	3	0.222971
0.109594	12797.3	medulla sinuses		1	42	0	3	1	3		Modality1	3	4	0.00130585		12	36	a	a		1	12	36	2	3	1		Modality2	0	3	0.227792
0.166547	13100	medulla cords		1	45	0	3	1	3		Modality2	1	4	0.216943		36	12	a	a		1	36	12	2	3	2		Modality2	1	3	0.122639
0.236328	14741.9	cortex		1	48	0	3	1	3		Modality2	2	4	0.312665		32	21	a	e		1	32	21	2	3	1		Modality2	2	3	0.0531735
0.126845	11188.6	medulla sinuses		1	51	0	3	1	3		Modality2	3	4	0.320026		24	30	a	a		1	24	30	2	3	1		Modality2	3	3	0.00849958
0.0652474	11781.4	medulla sinuses		1	54	0	3	1	3							20	33	a	a		1	20	33	2	3	1		SpatialCOC	0	4	0.924051
0.0797899	10358	medulla sinuses		1	57	0	3	1	3							28	27	a	a		1	28	27	2	3	1		SpatialCOC	1	4	0.939161
0.284711	13749.6	cortex		1	30	3	3	1	3							0	39	a	a		1	0	39	2	0	1		SpatialCOC	2	4	0.917746
0.0854299	10560.6	medulla sinuses		1	33	3	3	1	3							36	15	a	a		1	36	15	2	3	2		SpatialCOC	3	4	0.91369
0.131158	11874.9	cortex		1	36	3	3	1	3							4	39	a	a		1	4	39	2	3	1		COSMOS	0	4	0.621445
0.269007	24596.9	cortex		1	39	3	3	1	3							16	36	a	a		1	16	36	2	3	1		COSMOS	1	4	0.790601
0.105834	11612.5	medulla cords		1	42	3	3	1	3							8	39	a	a		1	8	39	2	3	1		COSMOS	2	4	0.767618
0.0674592	24930.5	medulla sinuses		1	45	3	3	1	3							40	0	a	e		1	40	0	2	3	1		COSMOS	3	4	0.497151
0.171579	13946	medulla cords		1	48	3	3	1	3							32	24	a	a		1	32	24	2	3	1		SpatialGlue	0	4	0.717652
0.148908	16384.7	medulla sinuses		1	51	3	3	1	3							40	3	a	e		1	40	3	2	3	2		SpatialGlue	1	4	0.740237
0.0248272	18580.6	pericapsular adipose tissue		1	54	3	3	1	3							36	18	a	e		1	36	18	2	3	1		SpatialGlue	2	4	0.722448
0.0931158	14367.6	cortex		1	57	3	3	1	3							40	6	a	a		1	40	6	2	3	2		SpatialGlue	3	4	0.503456
0.0502626	9751.45	medulla sinuses		1	30	6	3	1	0							24	33	a	a		1	24	33	2	3	1		MultiVI	0	4	0.0146173
0.213824	9881.48	cortex		1	33	6	3	1	3							12	39	a	e		1	12	39	2	3	1		MultiVI	1	4	0.0480937
0.266519	19037.7	cortex		1	36	6	3	1	3							40	9	a	a		1	40	9	2	3	1		MultiVI	2	4	0.0526305
0.221565	17847	medulla cords		1	39	6	3	1	3							28	30	a	a		1	28	30	2	3	1		MultiVI	3	4	0.0521986
0.107603	8874.71	medulla cords		1	42	6	3	1	3							20	36	a	a		1	20	36	2	3	1		MultiMAP	0	4	0.478517
0.157036	15498.8	medulla cords		1	45	6	3	1	3							36	21	a	a		1	36	21	2	3	1		MultiMAP	1	4	0.535166
0.0393696	23196.1	pericapsular adipose tissue		1	48	6	3	1	3							40	12	a	e		1	40	12	2	3	1		MultiMAP	2	4	0.43338
0.141609	11612.4	medulla cords		1	51	6	3	1	3							32	27	a	a		1	32	27	2	3	1		MultiMAP	3	4	0.531438
0.15687	17516.1	medulla cords		1	54	6	3	1	3							0	42	a	a		1	0	42	2	0	1		STAGATE	0	4	0.550852
0.072104	11767.8	medulla sinuses		1	57	6	3	1	3							16	39	a	a		1	16	39	2	3	1		STAGATE	1	4	0.538975
0.150954	19021.3	medulla cords		1	30	9	3	1	0							4	42	a	a		1	4	42	2	3	1		STAGATE	2	4	0.530882
0.126127	11583.2	medulla cords		1	33	9	3	1	3							40	15	a	e		1	40	15	2	3	1		STAGATE	3	4	0.37078
0.161792	14143.5	medulla cords		1	36	9	3	1	3							8	42	a	a		1	8	42	2	3	1		SpaGCN	0	4	0.749619
0.183909	15119.1	medulla cords		1	39	9	3	1	3							36	24	a	a		1	36	24	2	3	1		SpaGCN	1	4	0.782465
0.201327	11808.8	medulla cords		1	42	9	3	1	3							24	36	a	e		1	24	36	2	3	1		SpaGCN	2	4	0.722244
0.16251	17188.5	cortex		1	45	9	3	1	3							28	33	a	a		1	28	33	2	3	1		SpaGCN	3	4	0.711585
0.279126	18476.8	cortex		1	48	9	3	1	3							12	42	a	a		1	12	42	2	3	1		Modality1	0	4	0.228852
0.123694	12069.5	medulla sinuses		1	51	9	3	1	3							20	39	a	e		1	20	39	2	3	1		Modality1	1	4	0.385504
0.035499	16128.7	pericapsular adipose tissue		1	54	9	3	1	3							40	18	a	e		1	40	18	2	3	1		Modality1	2	4	0.197715
0.287531	15814.4	cortex		1	57	9	3	1	3							32	30	a	a		1	32	30	2	3	1		Modality1	3	4	0.215688
0.0567321	8976.13	pericapsular adipose tissue		1	30	12	3	1	0							44	0	a	a		1	44	0	2	3	1		Modality2	0	4	0.227792
0.0794028	10986.8	medulla cords		1	33	12	3	1	3							44	3	a	a		1	44	3	2	3	2		Modality2	1	4	0.191862
0.123251	14955.5	cortex		1	36	12	3	1	3							44	6	a	a		1	44	6	2	3	1		Modality2	2	4	0.146929
0.101355	10926.1	medulla cords		1	39	12	3	1	3							44	9	a	a		1	44	9	2	3	1		Modality2	3	4	0.122073
0.211944	16850.3	cortex		1	42	12	3	1	3							16	42	a	a		1	16	42	2	3	1
0.108819	12226.9	medulla sinuses		1	45	12	3	1	3							0	45	a	e		1	0	45	2	0	1
0.119436	12238.6	medulla cords		1	48	12	3	1	3							36	27	a	a		1	36	27	2	3	1
0.0834393	10483.9	medulla sinuses		1	51	12	3	1	3							4	45	a	a		1	4	45	2	1	1
0.144208	18053.5	medulla cords		1	54	12	3	1	3							40	21	a	e		1	40	21	2	3	1
0.433066	19132.2	cortex		1	57	12	3	1	3							28	36	a	a		1	28	36	2	3	1
0.377993	24257	cortex		1	30	15	3	1	0							44	12	a	a		1	44	12	2	3	1
0.181698	24770.4	cortex		1	33	15	3	1	3							8	45	a	a		1	8	45	2	3	1
0.297152	17695.3	cortex		1	36	15	3	1	3							24	39	a	a		1	24	39	2	3	1
0.0491568	12862.9	pericapsular adipose tissue		1	39	15	3	1	3							32	33	a	a		1	32	33	2	3	1
0.121537	12792.9	medulla cords		1	42	15	3	1	3							44	15	a	a		1	44	15	2	3	1
0.145314	13741.5	medulla cords		1	45	15	3	1	3							20	42	a	a		1	20	42	2	3	1
0.0664086	15381.5	medulla sinuses		1	48	15	3	1	3							12	45	a	a		1	12	45	2	3	1
0.353221	23066.9	cortex		1	51	15	3	1	3							40	24	a	e		1	40	24	2	3	1
0.155709	18217.9	cortex		1	54	15	3	1	3							36	30	a	a		1	36	30	2	3	1
0.118054	14094.9	medulla sinuses		1	57	15	3	1	3							44	18	a	a		1	44	18	2	3	1
0.147636	16521.3	medulla cords		1	30	18	3	1	3							16	45	a	a		1	16	45	2	3	1
0.193752	17499.6	medulla cords		1	33	18	3	1	3							0	48	a	a		1	0	48	2	0	1
0.176223	15203.3	medulla cords		1	36	18	3	1	3							48	0	a	a		1	48	0	2	3	1
0.190047	16095.4	cortex		1	39	18	3	1	3							28	39	a	e		1	28	39	2	3	1
0.205529	14713	cortex		1	42	18	3	1	3							48	3	a	e		1	48	3	2	3	1
0.226818	14785	cortex		1	45	18	3	1	3							32	36	a	e		1	32	36	2	3	1
0.174288	23505.1	medulla cords		1	48	18	3	1	3							4	48	a	a		1	4	48	2	1	1
0.128615	13086.1	medulla cords		1	51	18	3	1	3							40	27	a	a		1	40	27	2	3	2
0.155433	22013.5	medulla cords		1	54	18	3	1	3							48	6	a	a		1	48	6	2	3	1
0.177219	14724	medulla cords		1	57	18	3	1	3							24	42	a	e		1	24	42	2	3	1
0.162953	13243.2	medulla sinuses		1	30	21	3	1	3							8	48	a	e		1	8	48	2	1	1
0.250429	13815.5	medulla cords		1	33	21	3	1	3							44	21	a	a		1	44	21	2	3	2
0.114681	10369.8	medulla sinuses		1	36	21	3	1	3							36	33	a	a		1	36	33	2	3	1
0.0303566	14273.9	pericapsular adipose tissue		1	39	21	3	1	3							48	9	a	a		1	48	9	2	3	1
0.0933923	12568.2	medulla sinuses		1	42	21	3	1	3							20	45	a	a		1	20	45	2	3	1
0.100525	14342	medulla cords		1	45	21	3	1	3							12	48	a	e		1	12	48	2	3	1
0.255129	19763	cortex		1	48	21	3	1	3							48	12	a	a		1	48	12	2	3	1
0.15029	11871	medulla cords		1	51	21	3	1	3							40	30	a	a		1	40	30	2	3	1
0.0651921	8292.84	medulla sinuses		1	54	21	3	1	3							44	24	a	e		1	44	24	2	3	2
0.177495	14493.5	medulla cords		1	57	21	3	1	3							48	15	a	a		1	48	15	2	3	1
0.089577	8727.77	medulla sinuses		1	30	24	3	1	3							32	39	a	a		1	32	39	2	3	1
0.104396	13513.4	medulla sinuses		1	33	24	3	1	3							28	42	a	e		1	28	42	2	3	2
0.0639757	10475.8	medulla sinuses		1	36	24	3	1	3							16	48	a	a		1	16	48	2	3	1
0.343102	17424.5	cortex		1	39	24	3	1	3							36	36	a	a		1	36	36	2	3	1
0.218855	16110.6	cortex		1	42	24	3	1	3							24	45	a	a		1	24	45	2	3	1
0.156815	14159.1	medulla cords		1	45	24	3	1	3							0	51	a	a		1	0	51	2	1	1
0.209898	14973	medulla cords		1	48	24	3	1	3							4	51	a	e		1	4	51	2	1	2
0.202654	20432.3	cortex		1	51	24	3	1	3							48	18	a	a		1	48	18	2	3	1
0.162842	22456.8	cortex		1	54	24	3	1	3							8	51	a	a		1	8	51	2	1	1
0.407741	13275.8	cortex		1	57	24	3	1	3							44	27	a	a		1	44	27	2	3	1
0.108267	15107.2	pericapsular adipose tissue		1	30	27	0	1	3							40	33	a	e		1	40	33	2	3	1
0.046392	7275.55	medulla sinuses		1	33	27	0	1	3							20	48	a	a		1	20	48	2	3	1
0.170915	16589.9	medulla sinuses		1	36	27	3	1	3							52	0	a	e		1	52	0	2	3	1
0.25452	23481.5	cortex		1	39	27	3	1	3							52	3	a	e		1	52	3	2	3	1
0.166602	16844.4	cortex		1	42	27	3	1	3							52	6	a	e		1	52	6	2	3	1
0.140116	17485.4	medulla sinuses		1	45	27	3	1	3							48	21	a	e		1	48	21	2	3	2
0.0583356	10728.3	medulla sinuses		1	48	27	3	1	3							12	51	a	a		1	12	51	2	1	1
0.130384	7086.97	medulla sinuses		1	51	27	3	1	3							52	9	a	e		1	52	9	2	3	1
0.031739	22042.7	pericapsular adipose tissue		1	54	27	0	1	3							32	42	a	a		1	32	42	2	3	1
0.0703898	9887.1	medulla sinuses		1	57	27	0	1	3							28	45	a	e		1	28	45	2	3	1
0.0881393	11290	pericapsular adipose tissue		1	0	30	1	1	0							36	39	a	a		1	36	39	2	3	2
0.116063	13594.1	medulla sinuses		1	3	30	1	1	2							44	30	a	a		1	44	30	2	3	1
0.0872546	13632.8	medulla cords		1	6	30	1	2	2							52	12	a	a		1	52	12	2	3	1
0.246779	10455.2	medulla cords		1	9	30	1	2	2							16	51	a	a		1	16	51	2	3	1
0.0626486	9550.26	medulla sinuses		1	12	30	1	2	2							48	24	a	a		1	48	24	2	3	1
0.0901852	11540.7	medulla sinuses		1	15	30	2	2	2							24	48	a	e		1	24	48	2	3	1
0.197733	19874	cortex		1	18	30	2	2	2							40	36	a	e		1	40	36	2	3	1
0.0059718	7459.68	pericapsular adipose tissue		1	21	30	0	2	2							0	54	a	a		1	0	54	2	1	1
0.0239425	22150.2	pericapsular adipose tissue		1	24	30	0	2	2							52	15	a	a		1	52	15	2	3	1
0.136135	15010.8	medulla cords		1	27	30	0	1	0							4	54	a	a		1	4	54	2	1	1
0.198452	21289.8	medulla cords		1	0	33	1	1	0							8	54	a	a		1	8	54	2	1	1
0.0679569	17518.3	medulla sinuses		1	3	33	2	2	2							20	51	a	a		1	20	51	2	3	1
0.234393	16669.2	cortex		1	6	33	2	2	2							44	33	a	a		1	44	33	2	3	1
0.0315731	10028.9	pericapsular adipose tissue		1	9	33	2	2	2							52	18	a	a		1	52	18	2	3	2
0.175892	11679.9	medulla cords		1	12	33	2	2	2							48	27	a	a		1	48	27	2	3	2
0.177163	12337.5	medulla sinuses		1	15	33	2	2	2							32	45	a	e		1	32	45	2	3	1
0.0215648	10806.5	pericapsular adipose tissue		1	18	33	2	2	2							12	54	a	e		1	12	54	2	3	1
0.0740946	13879	medulla sinuses		1	21	33	0	2	2							36	42	a	a		1	36	42	2	3	1
0.326293	20289.9	cortex		1	24	33	0	2	2							28	48	a	a		1	28	48	2	3	2
0.043185	15354.8	pericapsular adipose tissue		1	27	33	0	1	0							40	39	a	a		1	40	39	2	3	1
0.0633674	12165.5	medulla sinuses		1	0	36	2	1	2							56	0	a	a		1	56	0	2	0	1
0.0981476	9080.71	medulla cords		1	3	36	2	2	2							52	21	a	a		1	52	21	2	3	1
0.178214	15727.2	medulla cords		1	6	36	2	2	2							56	3	a	a		1	56	3	2	1	1
0.0780758	12369.1	medulla sinuses		1	9	36	2	2	2							16	54	a	e		1	16	54	2	3	2
0.152447	16967.7	pericapsular adipose tissue		1	12	36	2	2	2							56	6	a	a		1	56	6	2	1	1
0.208405	14676.9	cortex		1	15	36	2	2	2							24	51	a	a		1	24	51	2	3	1
0.195687	12407.7	medulla sinuses		1	18	36	2	2	2							48	30	a	a		1	48	30	2	3	2
0.072104	11753	medulla sinuses		1	21	36	2	2	2							56	9	a	e		1	56	9	2	1	1
0.167266	12072.5	medulla cords		1	24	36	0	2	2							44	36	a	a		1	44	36	2	3	1
0.152502	11520.3	cortex		1	27	36	0	2	0							0	57	a	a		1	0	57	2	1	1
0.147691	11448.7	cortex		1	0	39	2	2	2							4	57	a	e		1	4	57	2	1	1
0.116174	13485.4	medulla cords		1	3	39	2	2	2							56	12	a	a		1	56	12	2	1	1
0.0749793	11736.5	medulla sinuses		1	6	39	2	2	2							52	24	a	e		1	52	24	2	3	1
0.278352	24574.9	cortex		1	9	39	2	2	2							8	57	a	a		1	8	57	2	1	1
0.0623168	13871	pericapsular adipose tissue		1	12	39	2	2	2							20	54	a	e		1	20	54	2	3	2
0.0703898	13474.7	medulla sinuses		1	15	39	2	2	2							36	45	a	a		1	36	45	2	3	1
0.0700581	8567.65	medulla sinuses		1	18	39	2	2	2							32	48	a	a		1	32	48	2	3	2
0.0963782	15767.7	medulla sinuses		1	21	39	2	2	2							56	15	a	a		1	56	15	2	1	1
0.112635	12192.3	medulla cords		1	24	39	2	2	2							40	42	a	a		1	40	42	2	3	1
0.00945535	13419.4	pericapsular adipose tissue		1	27	39	0	2	0							28	51	a	a		1	28	51	3	3	2
0.0189107	16290.3	pericapsular adipose tissue		1	0	42	2	2	2							12	57	a	a		1	12	57	2	3	1
0.130163	15708.4	cortex		1	3	42	2	2	2							48	33	a	a		1	48	33	2	3	1
0.196738	17529.5	cortex		1	6	42	2	2	2							52	27	a	e		1	52	27	2	3	1
0.117501	10096.8	cortex		1	9	42	2	2	2							44	39	a	a		1	44	39	2	3	1
0.120044	11357.3	medulla sinuses		1	12	42	2	2	2							56	18	a	a		1	56	18	2	1	1
0.17943	12828.9	cortex		1	15	42	2	2	2							24	54	a	a		1	24	54	2	3	1
0.14642	11887.2	medulla sinuses		1	18	42	2	1	2							16	57	a	a		1	16	57	2	3	2
0.0845452	9832.71	medulla sinuses		1	21	42	2	2	2							56	21	a	a		1	56	21	2	1	1
0.126237	13348.4	medulla sinuses		1	24	42	2	2	2							36	48	a	e		1	36	48	2	3	1
0.288969	19031.8	cortex		1	27	42	2	2	0							0	60	a	e		1	0	60	2	0	1
0.269837	17551.2	cortex		1	0	45	2	2	2							60	0	a	a		1	60	0	2	0	1
0.0774675	8052.61	medulla sinuses		1	3	45	2	2	2							48	36	a	a		1	48	36	2	3	1
0.27791	22605.4	cortex		1	6	45	2	1	2							52	30	a	a		1	52	30	2	3	1
0.119049	11975.9	medulla sinuses		1	9	45	2	2	2							60	3	a	a		1	60	3	2	1	1
0.261653	13669.7	medulla cords		1	12	45	2	2	2							4	60	a	a		1	4	60	2	1	2
0.145756	13530	medulla cords		1	15	45	2	2	2							32	51	a	a		1	32	51	3	3	2
0.0932264	12882.7	medulla sinuses		1	18	45	2	2	2							40	45	a	a		1	40	45	2	3	1
0.0632568	15521.4	medulla sinuses		1	21	45	2	2	2							60	6	a	a		1	60	6	2	1	2
0.100968	12472.6	medulla cords		1	24	45	2	2	2							20	57	a	a		1	20	57	2	3	2
0.173901	13012.2	medulla sinuses		1	27	45	2	2	0							8	60	a	a		1	8	60	2	1	1
0.0860934	10123.5	medulla sinuses		1	0	48	2	2	2							60	9	a	a		1	60	9	2	1	2
0.127011	15421.7	medulla cords		1	3	48	2	2	2							28	54	a	e		1	28	54	3	3	2
0.247111	13958.8	cortex		1	6	48	2	2	2							44	42	a	a		1	44	42	2	3	1
0.364777	25024	cortex		1	9	48	2	2	2							56	24	a	a		1	56	24	2	3	1
0.231463	21535	cortex		1	12	48	2	2	2							60	12	a	a		1	60	12	2	1	2
0.174952	21317.9	medulla sinuses		1	15	48	2	2	2							12	60	a	e		1	12	60	2	0	1
0.0685098	14457.1	medulla sinuses		1	18	48	2	2	2							52	33	a	a		1	52	33	2	3	2
0.0752004	10781.1	medulla sinuses		1	21	48	2	2	2							48	39	a	a		1	48	39	2	3	1
0.036052	8931.71	medulla sinuses		1	24	48	2	2	2							60	15	a	a		1	60	15	2	1	2
0.107769	15362.6	medulla cords		1	27	48	2	2	0							24	57	a	e		1	24	57	2	3	2
0.134255	6451.61	medulla cords		1	0	51	2	2	2							16	60	a	a		1	16	60	2	3	2
0.384683	22408.4	cortex		1	3	51	2	2	2							56	27	a	a		1	56	27	2	3	1
0.11551	12359.4	medulla sinuses		1	6	51	2	2	2							36	51	a	a		1	36	51	3	3	2
0.170528	22461.5	medulla cords		1	9	51	2	2	2							40	48	a	a		1	40	48	2	3	1
0.12773	12485	medulla cords		1	12	51	2	2	2							60	18	a	e		1	60	18	2	1	2
0.0776887	10798.9	medulla sinuses		1	15	51	2	2	2							32	54	a	a		1	32	54	3	3	2
0.225104	18489	cortex		1	18	51	2	2	2							44	45	a	e		1	44	45	2	3	2
0.189439	15630.5	cortex		1	21	51	2	2	2							0	63	a	a		1	0	63	2	0	1
0.0883605	12309.5	medulla sinuses		1	24	51	2	2	2							4	63	a	e		1	4	63	2	0	1
0.220238	20821.9	cortex		1	27	51	2	2	0							52	36	a	e		1	52	36	2	0	1
0.141996	12379	medulla cords		1	0	54	2	2	2							20	60	a	a		1	20	60	2	3	1
0.14183	11963	cortex		1	3	54	2	2	2							8	63	a	a		1	8	63	2	0	1
0.0752004	11325.6	pericapsular adipose tissue		1	6	54	2	2	2							28	57	a	a		1	28	57	3	3	2
0.188001	18227.6	cortex		1	9	54	2	2	2							56	30	a	a		1	56	30	3	3	1
0.199724	14245.5	medulla cords		1	12	54	2	2	2							60	21	a	a		1	60	21	2	1	2
0.187393	15556.9	cortex		1	15	54	2	2	2							48	42	a	a		1	48	42	2	3	1
0.168814	12985.2	medulla cords		1	18	54	2	2	2							64	0	a	a		1	64	0	2	1	1
0.213934	12635.3	medulla cords		1	21	54	2	2	2							64	3	a	a		1	64	3	3	1	1
0.202875	15290.5	cortex		1	24	54	2	2	2							12	63	a	a		1	12	63	2	0	1
0.183799	19984	medulla cords		1	27	54	2	2	0							64	6	a	e		1	64	6	3	1	2
0.0962123	18871	medulla sinuses		1	0	57	2	2	2							24	60	a	e		1	24	60	2	0	2
0.0717169	13640.2	pericapsular adipose tissue		1	3	57	2	2	2							60	24	a	a		1	60	24	3	1	2
0.145314	11935.1	cortex		1	6	57	2	2	2							64	9	a	a		1	64	9	3	1	1
0.148189	11719.9	medulla cords		1	9	57	2	2	2							40	51	a	a		1	40	51	3	3	1
0.17462	12597.6	medulla cords		1	12	57	2	2	2							36	54	a	a		1	36	54	3	3	2
0.122201	13286.4	medulla cords		1	15	57	2	2	2							56	33	a	a		1	56	33	3	0	2
0.301852	20688.8	cortex		1	18	57	2	2	2							16	63	a	a		1	16	63	2	0	1
0.319215	22343.7	cortex		1	21	57	2	2	2							52	39	a	a		1	52	39	3	0	1
0.0947194	14906.5	medulla sinuses		1	24	57	2	2	2							64	12	a	a		1	64	12	3	1	1
0.311031	15406.4	cortex		1	27	57	2	2	0							44	48	a	a		1	44	48	2	3	2
0.199171	18691.1	medulla cords		1	30	30	0	4	3							32	57	b	b		1	32	57	3	0	2
0.140946	16914	cortex		1	33	30	0	3	1							64	15	b	e		1	64	15	3	1	1
0.316229	18823.4	cortex		1	36	30	0	3	1							48	45	b	b		1	48	45	2	3	2
0.170307	14240.5	cortex		1	39	30	0	3	1							60	27	b	b		1	60	27	3	1	2
0.188831	16512.9	cortex		1	42	30	0	4	1							0	66	b	b		1	0	66	2	0	1
0.138513	11255.4	medulla sinuses		1	45	30	0	3	1							20	63	b	e		1	20	63	2	0	2
0.103124	13758.5	medulla cords		1	48	30	0	3	1							4	66	b	e		1	4	66	2	0	2
0.143987	14408.2	cortex		1	51	30	0	3	1							28	60	b	e		1	28	60	3	0	1
0.117114	13342.6	cortex		1	54	30	0	4	1							64	18	b	b		1	64	18	3	1	1
0.229693	14103.5	cortex		1	57	30	0	3	1							8	66	b	b		1	8	66	2	0	2
0.0803428	14596.8	medulla sinuses		1	30	33	0	4	1							56	36	b	b		1	56	36	3	0	2
0.0744816	23225.3	pericapsular adipose tissue		1	33	33	0	4	1							52	42	b	b		1	52	42	3	0	2
0.156594	15682.5	cortex		1	36	33	0	3	1							60	30	b	b		1	60	30	3	0	2
0.143213	17563.5	medulla cords		1	39	33	0	4	1							12	66	b	e		1	12	66	2	0	2
0.0938347	14700.1	medulla cords		1	42	33	0	4	1							40	54	b	b		1	40	54	3	3	2
0.151949	13215.4	medulla sinuses		1	45	33	0	3	1							64	21	b	b		1	64	21	3	1	2
0.184905	12750.2	medulla cords		1	48	33	0	4	1							44	51	b	b		1	44	51	3	3	2
0.178988	13611.8	medulla cords		1	51	33	0	4	1							24	63	b	b		1	24	63	2	0	2
0.137241	13862	medulla cords		1	54	33	0	4	1							36	57	b	b		1	36	57	3	0	2
0.19624	20660.3	medulla cords		1	57	33	0	4	1							48	48	b	e		1	48	48	3	3	2
0.0166436	28171.7	pericapsular adipose tissue		1	30	36	0	3	1							16	66	b	e		1	16	66	2	0	1
0.175007	11196.7	medulla sinuses		1	33	36	0	4	1							68	0	b	b		1	68	0	3	0	1
0.131767	18156.2	pericapsular adipose tissue		1	36	36	0	4	1							32	60	b	b		1	32	60	3	0	2
0.0764169	20935.5	medulla sinuses		1	39	36	0	4	1							68	3	b	b		1	68	3	3	1	2
0.0294719	16363.3	pericapsular adipose tissue		1	42	36	0	3	1							56	39	b	b		1	56	39	3	0	2
0.263976	26260.5	cortex		1	45	36	0	3	1							68	6	b	b		1	68	6	3	1	2
0.143987	17173.7	medulla cords		1	48	36	0	4	1							64	24	b	b		1	64	24	3	1	2
0.239646	26273.8	cortex		1	51	36	0	4	1							60	33	b	b		1	60	33	3	0	2
0.217141	19960.5	medulla cords		1	54	36	0	3	1							68	9	b	b		1	68	9	3	0	2
0.157147	14954.7	medulla cords		1	57	36	0	3	1							52	45	b	e		1	52	45	3	0	2
0.293613	23634.2	cortex		1	30	39	0	3	1							28	63	b	b		1	28	63	3	0	2
0.0998618	11205.7	medulla sinuses		1	33	39	0	3	1							20	66	b	b		1	20	66	2	0	2
0.359635	24213.4	cortex		1	36	39	0	3	1							0	69	b	b		1	0	69	2	0	1
0.0994747	11680.3	medulla sinuses		1	39	39	0	3	1							68	12	b	b		1	68	12	3	0	2
0.11269	14762.4	medulla cords		1	42	39	0	3	1							4	69	b	b		1	4	69	2	0	2
0.136743	10524.7	medulla cords		1	45	39	0	3	1							8	69	b	e		1	8	69	3	0	1
0.401216	17300	cortex		1	48	39	0	4	1							64	27	b	b		1	64	27	3	0	2
0.14183	14695.7	medulla cords		1	51	39	0	3	1							40	57	b	b		1	40	57	3	0	2
0.152502	13737	cortex		1	54	39	0	3	1							68	15	b	b		1	68	15	3	0	2
0.13232	20397.5	medulla cords		1	57	39	0	3	1							44	54	b	b		1	44	54	3	3	1
0.0149295	46774.2	pericapsular adipose tissue		1	30	42	0	4	1							36	60	b	b		1	36	60	3	0	2
0.103732	12810.5	medulla cords		1	33	42	0	3	1							60	36	b	b		1	60	36	3	0	2
0.0675698	21250	pericapsular adipose tissue		1	36	42	0	3	1							56	42	b	b		1	56	42	3	0	2
0.220293	14608.4	medulla cords		1	39	42	0	3	1							12	69	b	b		1	12	69	2	0	1
0.178435	16476.6	cortex		1	42	42	0	3	1							48	51	b	b		1	48	51	3	0	2
0.18131	14060.2	cortex		1	45	42	0	3	1							24	66	b	b		1	24	66	3	0	2
0.312856	18943.7	cortex		1	48	42	0	3	1							68	18	b	b		1	68	18	3	0	2
0.145646	10055.6	cortex		1	51	42	0	4	1							32	63	b	b		1	32	63	3	0	2
0.207907	12115.9	medulla cords		1	54	42	0	3	1							64	30	b	b		1	64	30	3	0	2
0.30517	23729	cortex		1	57	42	0	3	1							52	48	b	e		1	52	48	3	0	2
0.12867	9637.55	medulla sinuses		1	30	45	0	4	1							16	69	b	b		1	16	69	2	0	2
0.0888029	11725.7	medulla sinuses		1	33	45	0	4	1							68	21	b	e		1	68	21	3	0	2
0.170196	14820.4	cortex		1	36	45	0	4	1							60	39	b	b		1	60	39	3	0	2
0.0747581	14042.7	medulla sinuses		1	39	45	0	4	1							28	66	b	b		1	28	66	3	0	2
0.117832	12448.2	cortex		1	42	45	0	3	1							20	69	b	e		1	20	69	3	0	2
0.195521	15969.8	medulla cords		1	45	45	0	4	1							56	45	b	e		1	56	45	3	0	2
0.0651921	10129	medulla sinuses		1	48	45	0	4	1							72	0	b	b		1	72	0	3	0	1
0.193033	22600	medulla sinuses		1	51	45	0	4	1							0	72	b	b		1	0	72	2	0	1
0.233453	19838.3	medulla cords		1	54	45	0	3	1							64	33	b	b		1	64	33	3	0	2
0.050705	10644.8	pericapsular adipose tissue		1	57	45	0	3	1							44	57	b	b		1	44	57	3	0	2
0.0724357	12265.3	medulla sinuses		1	30	48	0	3	1							72	3	b	b		1	72	3	3	0	1
0.109925	12872.8	medulla cords		1	33	48	0	3	1							4	72	b	e		1	4	72	3	0	2
0.109041	12565.9	medulla sinuses		1	36	48	0	3	1							68	24	b	b		1	68	24	3	0	2
0.0702792	11631.5	medulla sinuses		1	39	48	0	3	1							40	60	b	b		1	40	60	3	0	2
0.239591	19168.6	medulla cords		1	42	48	0	3	1							72	6	b	b		1	72	6	3	0	2
0.230854	10114.3	medulla sinuses		1	45	48	0	4	1							48	54	b	b		1	48	54	3	0	2
0.142604	17041.4	medulla cords		1	48	48	0	3	1							8	72	b	e		1	8	72	3	0	2
0.220404	14636.2	cortex		1	51	48	0	4	1							36	63	b	b		1	36	63	3	0	1
0.102903	7753.48	medulla cords		1	54	48	0	4	1							72	9	b	b		1	72	9	3	0	2
0.261211	14885.7	cortex		1	57	48	0	4	1							52	51	b	b		1	52	51	3	0	1
0.0763616	11010.9	medulla sinuses		1	30	51	0	3	1							72	12	b	b		1	72	12	3	0	2
0.122809	10534.7	medulla sinuses		1	33	51	0	4	1							12	72	b	b		1	12	72	3	0	2
0.132043	12607.9	medulla cords		1	36	51	0	4	1							24	69	b	b		1	24	69	3	0	2
0.0686204	13759.3	medulla sinuses		1	39	51	0	4	1							68	27	b	b		1	68	27	3	0	2
0.0309096	15806.5	pericapsular adipose tissue		1	42	51	0	3	1							60	42	b	b		1	60	42	3	0	2
0.0388167	15161.3	pericapsular adipose tissue		1	45	51	0	3	1							32	66	b	b		1	32	66	3	0	2
0.0667957	13127.2	medulla sinuses		1	48	51	0	3	1							64	36	b	b		1	64	36	3	0	2
0.271164	18175.4	cortex		1	51	51	0	3	1							72	15	b	b		1	72	15	3	0	2
0.115234	15500.4	medulla cords		1	54	51	0	4	1							56	48	b	b		1	56	48	3	0	2
0.0752004	10413	medulla sinuses		1	57	51	0	4	1							16	72	b	b		1	16	72	3	0	2
0.147747	15499.1	medulla cords		1	30	54	0	3	1							72	18	b	e		1	72	18	3	0	2
0.0404202	10625.7	pericapsular adipose tissue		1	33	54	0	4	1							68	30	b	b		1	68	30	3	0	2
0.173459	17844.2	cortex		1	36	54	0	3	1							44	60	b	b		1	44	60	3	0	2
0.200664	10644.7	medulla cords		1	39	54	0	3	1							28	69	b	b		1	28	69	3	0	2
0.263754	17487.5	cortex		1	42	54	0	3	1							48	57	b	b		1	48	57	3	0	2
0.206138	18023.8	cortex		1	45	54	0	3	1							40	63	b	e		1	40	63	3	0	1
0.146143	13617.1	pericapsular adipose tissue		1	48	54	0	3	1							20	72	b	b		1	20	72	3	0	2
0.408792	22728.6	cortex		1	51	54	0	3	1							64	39	b	e		1	64	39	3	0	2
0.166879	13188.9	medulla cords		1	54	54	0	4	1							52	54	b	b		1	52	54	3	0	2
0.0604921	12858.8	medulla sinuses		1	57	54	0	4	1							60	45	b	b		1	60	45	3	0	1
0.170694	15294.5	medulla cords		1	30	57	0	4	1							0	75	b	b		1	0	75	3	0	2
0.110699	18225.8	pericapsular adipose tissue		1	33	57	0	4	1							72	21	b	e		1	72	21	3	0	2
0.306663	15499	cortex		1	36	57	0	4	1							4	75	b	b		1	4	75	3	0	2
0.147802	22329.3	medulla sinuses		1	39	57	0	3	1							36	66	b	b		1	36	66	3	0	2
0.0514791	32645.2	pericapsular adipose tissue		1	42	57	0	3	1							8	75	b	b		1	8	75	3	0	2
0.0932264	17419.1	medulla sinuses		1	45	57	0	3	1							68	33	b	b		1	68	33	3	0	2
0.11634	9125.19	medulla cords		1	48	57	0	4	1							56	51	b	b		1	56	51	3	0	2
0.17473	17923.8	medulla sinuses		1	51	57	0	3	1							72	24	b	b		1	72	24	3	0	2
0.126845	16244.6	medulla sinuses		1	54	57	0	4	1							24	72	b	b		1	24	72	3	0	2
0.141388	19471	medulla cords		1	57	57	0	4	1							12	75	b	e		1	12	75	3	0	2
0.0654133	9734.23	medulla sinuses		2	0	0	1	2	0							76	0	b	b		1	76	0	3	0	2
0.188499	13156.2	medulla cords		2	3	0	1	2	0							32	69	b	b		1	32	69	3	0	2
0.101852	10580.2	cortex		2	6	0	1	2	0							76	3	b	b		1	76	3	3	0	2
0.0568427	14354.8	pericapsular adipose tissue		2	9	0	1	2	0							76	6	b	b		1	76	6	3	0	2
0.0932264	10114.8	medulla sinuses		2	12	0	1	1	0							76	9	b	e		1	76	9	3	0	2
0.09859	19005.1	pericapsular adipose tissue		2	15	0	1	2	1							64	42	b	b		1	64	42	3	0	1
0.0485485	78171.7	pericapsular adipose tissue		2	18	0	1	2	1							16	75	b	b		1	16	75	3	0	2
0.0525297	10337	medulla sinuses		2	21	0	1	2	0							60	48	b	b		1	60	48	3	0	1
0.226984	14670.2	medulla cords		2	24	0	1	1	0							48	60	b	b		1	48	60	3	0	1
0.132651	17142.4	medulla cords		2	27	0	1	2	0							44	63	b	b		1	44	63	3	0	2
0.17567	13412.5	medulla cords		2	30	0	1	2	0							72	27	b	b		1	72	27	3	0	2
0.186453	10281.8	medulla cords		2	33	0	1	2	0							68	36	b	e		1	68	36	3	0	2
0.153719	15815.2	medulla cords		2	36	0	1	2	0							76	12	b	b		1	76	12	3	0	2
0.186785	16233.2	medulla cords		2	39	0	1	1	0							52	57	b	b		1	52	57	3	0	2
0.272436	14033.2	cortex		2	42	0	1	2	0							40	66	b	b		1	40	66	3	0	2
0.127343	10954.6	medulla sinuses		2	45	0	1	1	0							28	72	b	b		1	28	72	3	0	2
0.23749	16287.1	medulla cords		2	48	0	1	2	0							76	15	b	e		1	76	15	3	0	2
0.0605474	9729.45	medulla sinuses		2	51	0	1	2	0							20	75	b	b		1	20	75	3	0	2
0.15311	10330.4	medulla cords		2	54	0	1	2	1							56	54	b	b		1	56	54	3	0	2
0.14747	9868.74	medulla sinuses		2	57	0	1	2	1							36	69	b	b		1	36	69	3	0	2
0.270279	17334.6	cortex		2	0	3	1	2	1							72	30	b	e		1	72	30	3	0	2
0.0891346	11612.4	medulla sinuses		2	3	3	1	2	0							0	78	b	b		1	0	78	3	0	2
0.174233	17508.7	cortex		2	6	3	1	2	0							4	78	b	b		1	4	78	3	0	2
0.230965	19964.1	cortex		2	9	3	1	2	0							76	18	b	b		1	76	18	3	0	2
0.0913464	17341.9	medulla sinuses		2	12	3	1	2	0							64	45	b	b		1	64	45	3	0	1
0.211833	18642.4	medulla cords		2	15	3	1	2	1							68	39	b	b		1	68	39	3	0	2
0.0704451	12771.9	medulla sinuses		2	18	3	1	2	1							8	78	b	b		1	8	78	3	0	2
0.110368	11140.4	medulla sinuses		2	21	3	1	2	1							60	51	b	b		1	60	51	3	0	2
0.188443	11803.7	medulla cords		2	24	3	1	2	0							24	75	b	e		1	24	75	3	0	2
0.0323473	27500	pericapsular adipose tissue		2	27	3	1	2	0							32	72	b	b		1	32	72	3	0	2
0.154271	12798	medulla sinuses		2	30	3	1	2	0							76	21	b	b		1	76	21	3	0	2
0.195853	16522.8	medulla cords		2	33	3	1	2	0							12	78	b	b		1	12	78	3	0	2
0.0382638	15645.2	pericapsular adipose tissue		2	36	3	1	2	0							48	63	b	b		1	48	63	3	0	1
0.0885817	9092.45	medulla sinuses		2	39	3	1	2	0							72	33	b	b		1	72	33	3	0	2
0.250263	17291.3	cortex		2	42	3	1	1	0							44	66	b	b		1	44	66	3	0	2
0.0638651	8356.58	medulla sinuses		2	45	3	1	2	0							52	60	b	b		1	52	60	3	0	2
0.240365	16661.2	medulla cords		2	48	3	1	2	0							16	78	b	e		1	16	78	3	0	2
0.162123	11273.2	medulla cords		2	51	3	1	2	0							76	24	b	e		1	76	24	3	0	2
0.185568	15569.1	medulla cords		2	54	3	1	2	0							40	69	b	b		1	40	69	3	0	1
0.336964	19308.1	cortex		2	57	3	1	2	1							56	57	b	b		1	56	57	3	0	2
0.177882	14477.7	medulla cords		2	0	6	1	1	1							68	42	b	b		1	68	42	3	0	2
0.144595	11213.4	medulla cords		2	3	6	1	2	0							80	0	b	e		1	80	0	3	0	2
0.117611	11582.5	medulla cords		2	6	6	1	2	0							64	48	b	b		1	64	48	3	0	1
0.190545	12448.6	cortex		2	9	6	1	2	0							80	3	b	b		1	80	3	3	0	2
0.12762	11247.4	medulla cords		2	12	6	1	2	1							28	75	b	b		1	28	75	3	0	2
0.0955488	11943.1	medulla sinuses		2	15	6	1	2	1							80	6	b	e		1	80	6	3	0	2
0.122367	15160.7	pericapsular adipose tissue		2	18	6	1	1	1							36	72	b	e		1	36	72	3	0	2
0.141167	13892.2	medulla cords		2	21	6	1	2	1							72	36	b	b		1	72	36	3	0	2
0.340448	19308.6	cortex		2	24	6	1	2	0							80	9	b	e		1	80	9	3	0	2
0.0536909	11973	pericapsular adipose tissue		2	27	6	1	2	0							20	78	b	b		1	20	78	3	0	2
0.225878	20830.8	medulla cords		2	30	6	1	1	0							76	27	b	b		1	76	27	3	0	2
0.0520874	18677.4	pericapsular adipose tissue		2	33	6	1	2	0							60	54	b	b		1	60	54	3	0	2
0.15593	13885.9	medulla sinuses		2	36	6	1	2	0							80	12	b	b		1	80	12	3	0	1
0.103898	18474.6	pericapsular adipose tissue		2	39	6	1	2	0							0	81	b	e		1	0	81	3	0	2
0.123915	13798.8	medulla cords		2	42	6	1	2	0							4	81	b	b		1	4	81	3	0	2
0.145314	14763.2	medulla cords		2	45	6	1	2	0							80	15	b	b		1	80	15	3	0	2
0.106995	14331.5	medulla sinuses		2	48	6	1	1	0							8	81	b	b		1	8	81	3	0	2
0.0968759	15824.9	medulla sinuses		2	51	6	1	2	0							32	75	b	b		1	32	75	3	0	2
0.102239	13820.9	medulla cords		2	54	6	1	2	0							68	45	b	b		1	68	45	3	0	2
0.0776334	15241.9	medulla sinuses		2	57	6	1	2	0							24	78	b	b		1	24	78	3	0	2
0.179265	13601.7	medulla cords		2	0	9	1	1	1							48	66	b	b		1	48	66	3	0	2
0.208073	21417.2	medulla cords		2	3	9	1	2	0							52	63	b	b		1	52	63	3	0	2
0.130274	9605.26	medulla cords		2	6	9	1	2	0							76	30	b	b		1	76	30	3	0	1
0.09953	11612.4	medulla cords		2	9	9	1	2	1							64	51	b	b		1	64	51	3	0	2
0.115068	9967.94	medulla cords		2	12	9	1	1	1							44	69	b	b		1	44	69	3	0	2
0.0869782	18621.3	pericapsular adipose tissue		2	15	9	1	2	1							12	81	b	b		1	12	81	3	0	2
0.263146	20075.7	medulla sinuses		2	18	9	1	2	1							72	39	b	b		1	72	39	3	0	2
0.09201	13703.6	medulla cords		2	21	9	1	2	1							80	18	b	b		1	80	18	3	0	2
0.267625	22909.4	cortex		2	24	9	1	2	1							56	60	b	b		1	56	60	3	0	2
0.0755875	12791.1	pericapsular adipose tissue		2	27	9	1	2	1							40	72	b	b		1	40	72	3	0	2
0.191374	18951.4	medulla cords		2	30	9	1	2	0							16	81	b	b		1	16	81	3	0	2
0.128504	16012.9	medulla cords		2	33	9	1	2	0							80	21	b	e		1	80	21	3	0	2
0.119878	11814.1	medulla cords		2	36	9	1	2	0							60	57	b	e		1	60	57	3	0	2
0.0505391	19723.2	pericapsular adipose tissue		2	39	9	1	2	0							76	33	b	b		1	76	33	3	0	2
0.134034	17374.1	medulla sinuses		2	42	9	1	2	0							28	78	b	e		1	28	78	3	0	2
0.12397	18887.1	medulla sinuses		2	45	9	1	2	0							36	75	b	b		1	36	75	3	0	2
0.0579486	14016.1	medulla sinuses		2	48	9	1	2	0							68	48	b	b		1	68	48	3	0	2
0.694996	19721	cortex		2	51	9	1	2	0							72	42	b	b		1	72	42	3	0	2
0.176721	12573.7	cortex		2	54	9	1	2	0							20	81	b	b		1	20	81	3	0	2
0.172408	20080.6	cortex		2	57	9	1	2	0							80	24	b	e		1	80	24	3	0	2
0.0917888	16036.4	medulla sinuses		2	0	12	1	2	1							64	54	b	b		1	64	54	3	0	2
0.107327	11842.8	medulla cords		2	3	12	1	2	1							0	84	b	b		1	0	84	3	0	2
0.18026	10453.4	medulla cords		2	6	12	1	2	1							84	0	b	b		1	84	0	3	0	2
0.158142	12924.5	medulla cords		2	9	12	1	2	1							52	66	b	b		1	52	66	3	0	2
0.0688969	10714.5	medulla sinuses		2	12	12	1	2	1							84	3	b	b		1	84	3	3	0	2
0.0951617	9940.9	medulla sinuses		2	15	12	1	2	1							48	69	b	b		1	48	69	3	0	2
0.352502	17987.3	cortex		2	18	12	1	2	1							76	36	b	b		1	76	36	3	0	2
0.0642521	12006.7	medulla sinuses		2	21	12	1	2	1							4	84	b	b		1	4	84	3	0	2
0.111197	12621	medulla sinuses		2	24	12	1	2	1							84	6	b	b		1	84	6	3	0	2
0.130882	13921	medulla sinuses		2	27	12	1	2	1							56	63	b	b		1	56	63	3	0	2
0.112082	17338.4	medulla cords		2	30	12	1	2	1							32	78	b	b		1	32	78	3	0	2
0.0585015	12163.7	medulla sinuses		2	33	12	1	2	0							44	72	b	b		1	44	72	3	0	2
0.147581	16054.8	medulla cords		2	36	12	1	2	0							8	84	b	b		1	8	84	3	0	2
0.562179	20247.9	cortex		2	39	12	1	2	0							80	27	b	b		1	80	27	3	0	2
0.0644733	7722.45	medulla sinuses		2	42	12	1	2	0							84	9	b	b		1	84	9	3	0	2
0.0737628	10917.6	medulla sinuses		2	45	12	1	1	0							24	81	b	b		1	24	81	3	0	2
0.112469	10342.8	medulla cords		2	48	12	1	1	0							12	84	b	b		1	12	84	3	0	2
0.106552	13961.3	medulla sinuses		2	51	12	1	2	0							60	60	b	b		1	60	60	3	0	2
0.272215	20120.8	cortex		2	54	12	1	2	0							84	12	b	b		1	84	12	3	0	2
0.193531	16128.5	cortex		2	57	12	1	2	0							72	45	b	e		1	72	45	3	0	2
0.278518	20541.6	cortex		2	0	15	0	2	1							40	75	b	e		1	40	75	3	0	1
0.113962	15784.6	medulla cords		2	3	15	0	2	1							68	51	b	e		1	68	51	3	0	2
0.169533	13424.7	medulla cords		2	6	15	0	2	1							84	15	b	b		1	84	15	3	0	2
0.11728	15206.1	medulla cords		2	9	15	0	2	1							76	39	b	b		1	76	39	3	0	2
0.0828864	11239.7	medulla sinuses		2	12	15	0	2	1							80	30	b	b		1	80	30	3	0	2
0.189052	13510.6	medulla cords		2	15	15	0	2	1							16	84	b	e		1	16	84	3	0	2
0.0901852	10678.6	pericapsular adipose tissue		2	18	15	0	2	1							28	81	b	b		1	28	81	3	0	2
0.177219	13089.5	medulla cords		2	21	15	0	2	1							64	57	b	b		1	64	57	3	0	2
0.198175	11415.3	cortex		2	24	15	0	2	1							36	78	b	b		1	36	78	3	0	2
0.177938	15809.9	cortex		2	27	15	0	2	1							84	18	b	b		1	84	18	3	0	2
0.142217	13104.5	medulla cords		2	30	15	0	2	1							20	84	b	e		1	20	84	3	0	2
0.201825	13949.2	medulla cords		2	33	15	0	2	1							52	69	b	e		1	52	69	3	0	2
0.2846	17981.2	cortex		2	36	15	0	2	1							72	48	b	b		1	72	48	3	0	2
0.134365	11851.8	medulla cords		2	39	15	0	2	0							48	72	b	b		1	48	72	3	0	2
0.176113	14444.1	cortex		2	42	15	0	2	1							80	33	b	b		1	80	33	3	0	2
0.0495991	8255.81	medulla sinuses		2	45	15	0	2	1							56	66	b	b		1	56	66	3	0	2
0.0748134	11229.8	medulla cords		2	48	15	0	2	1							84	21	b	b		1	84	21	3	0	2
0.195466	18130.7	medulla cords		2	51	15	0	2	1							68	54	b	e		1	68	54	3	0	2
0.125076	11956.7	medulla cords		2	54	15	0	2	0							76	42	b	b		1	76	42	3	0	2
0.118662	9696.16	medulla sinuses		2	57	15	0	2	0							44	75	b	b		1	44	75	3	0	2
0.0916229	7505.16	medulla cords		2	0	18	0	2	1							60	63	b	b		1	60	63	3	0	2
0.119104	11991.1	medulla cords		2	3	18	0	2	1							0	87	b	b		1	0	87	3	0	2
0.210672	16737	cortex		2	6	18	0	2	1							4	87	b	b		1	4	87	3	0	2
0.0974841	14397.6	medulla cords		2	9	18	0	2	1							32	81	b	b		1	32	81	3	0	2
0.259829	19410.8	cortex		2	12	18	0	2	1							84	24	b	b		1	84	24	3	0	2
0.1624	8895.94	medulla cords		2	15	18	0	2	1							24	84	b	b		1	24	84	3	0	2
0.247719	20104	cortex		2	18	18	0	2	1							8	87	b	b		1	8	87	3	0	2
0.107769	12051.6	medulla sinuses		2	21	18	0	2	1							40	78	b	b		1	40	78	3	0	2
0.126348	13149.5	medulla sinuses		2	24	18	0	2	1							64	60	b	b		1	64	60	3	0	2
0.134089	14606.5	medulla cords		2	27	18	0	2	1							80	36	b	b		1	80	36	3	0	2
0.0911252	12340.6	medulla sinuses		2	30	18	0	2	1							12	87	b	b		1	12	87	3	0	1
0.139895	17663.6	medulla cords		2	33	18	0	2	1							88	0	b	b		1	88	0	3	0	2
0.391042	21279.1	cortex		2	36	18	0	2	1							88	3	b	b		1	88	3	3	0	2
0.143931	12839.6	medulla cords		2	39	18	0	2	1							88	6	b	b		1	88	6	3	0	2
0.0328449	15677.4	pericapsular adipose tissue		2	42	18	0	2	1							72	51	b	e		1	72	51	3	0	2
0.204036	16592	medulla cords		2	45	18	0	2	1							84	27	b	e		1	84	27	3	0	1
0.127951	12696.6	medulla sinuses		2	48	18	0	2	1							76	45	b	b		1	76	45	3	0	2
0.255682	22204.4	cortex		2	51	18	0	2	1							16	87	b	b		1	16	87	3	0	2
0.13044	14826.3	medulla cords		2	54	18	0	2	1							88	9	b	e		1	88	9	3	0	2
0.139674	18723.1	pericapsular adipose tissue		2	57	18	0	2	1							28	84	b	e		1	28	84	3	0	2
0.182638	17118.4	medulla cords		2	0	21	0	2	1							36	81	b	b		1	36	81	3	0	2
0.151617	14541.2	cortex		2	3	21	0	2	1							68	57	b	b		1	68	57	3	0	2
0.209124	17136.5	cortex		2	6	21	0	2	1							88	12	b	e		1	88	12	3	0	2
0.135748	15876.2	medulla cords		2	9	21	0	2	1							52	72	b	e		1	52	72	3	0	2
0.0983135	12057.1	medulla cords		2	12	21	0	2	1							56	69	b	b		1	56	69	3	0	2
0.12104	8824.48	medulla sinuses		2	15	21	0	2	1							80	39	b	b		1	80	39	3	0	2
0.165386	11785.5	cortex		2	18	21	0	2	1							48	75	b	b		1	48	75	3	0	2
0.196848	14098.2	medulla cords		2	21	21	0	2	1							84	30	b	e		1	84	30	3	0	1
0.103843	15596.8	medulla sinuses		2	24	21	0	2	1							60	66	b	b		1	60	66	3	0	2
0.133647	16088.5	medulla cords		2	27	21	0	2	1							88	15	b	b		1	88	15	3	0	2
0.0352779	18548.4	pericapsular adipose tissue		2	30	21	0	2	1							20	87	b	b		1	20	87	3	0	2
0.118607	10848.7	medulla cords		2	33	21	0	2	1							44	78	b	b		1	44	78	3	0	2
0.142604	15325.3	medulla sinuses		2	36	21	0	2	1							64	63	b	b		1	64	63	3	0	2
0.027039	19533.6	pericapsular adipose tissue		2	39	21	0	2	1							88	18	b	b		1	88	18	3	0	2
0.127177	10760	medulla cords		2	42	21	0	2	1							32	84	b	e		1	32	84	3	0	2
0.144208	11212.7	medulla sinuses		2	45	21	0	2	1							76	48	b	b		1	76	48	3	0	2
0.100028	10884.5	medulla sinuses		2	48	21	0	2	1							72	54	b	e		1	72	54	3	0	2
0.298811	21499.6	cortex		2	51	21	0	2	1							0	90	b	b		1	0	90	2	0	2
0.186176	17202.2	medulla cords		2	54	21	0	2	1							4	90	b	b		1	4	90	3	0	2
0.362953	19993.5	cortex		2	57	21	0	2	1							84	33	b	b		1	84	33	3	0	2
0.0418026	19677.4	pericapsular adipose tissue		2	0	24	0	2	1							24	87	b	b		1	24	87	3	1	2
0.180702	10242.5	cortex		2	3	24	0	2	1							40	81	b	b		1	40	81	3	0	2
0.207686	14853.2	medulla cords		2	6	24	0	2	1							8	90	b	b		1	8	90	3	1	2
0.152226	16128.5	medulla sinuses		2	9	24	0	2	1							80	42	b	b		1	80	42	3	0	2
0.224164	11576.6	medulla cords		2	12	24	0	2	1							88	21	b	b		1	88	21	3	0	2
0.130605	13877.4	medulla cords		2	15	24	0	1	1							68	60	b	b		1	68	60	3	0	2
0.254078	16784.2	cortex		2	18	24	0	2	1							12	90	b	b		1	12	90	3	1	1
0.146973	23339.8	medulla sinuses		2	21	24	0	2	1							56	72	b	b		1	56	72	3	0	2
0.149627	17901.6	cortex		2	24	24	0	2	1							88	24	b	b		1	88	24	3	1	2
0.317888	24678.8	cortex		2	27	24	0	2	1							52	75	b	b		1	52	75	3	0	2
0.352613	19428.8	cortex		2	30	24	0	2	1							84	36	b	b		1	84	36	3	0	2
0.188278	14473.9	cortex		2	33	24	0	2	1							36	84	b	e		1	36	84	3	0	2
0.0749793	11970.9	medulla sinuses		2	36	24	0	2	1							28	87	b	b		1	28	87	3	1	2
0.072104	20927.4	medulla sinuses		2	39	24	0	2	1							16	90	b	b		1	16	90	3	1	2
0.167542	24604.6	medulla sinuses		2	42	24	0	2	1							60	69	b	e		1	60	69	3	0	1
0.135969	15297	medulla sinuses		2	45	24	0	2	1							76	51	b	b		1	76	51	3	0	2
0.209345	13204.1	medulla cords		2	48	24	0	2	1							48	78	b	e		1	48	78	3	0	1
0.0758087	10403	medulla sinuses		2	51	24	0	2	1							80	45	b	b		1	80	45	3	0	2
0.115068	10284.9	medulla cords		2	54	24	0	2	1							72	57	b	b		1	72	57	3	0	2
0.164114	13519.3	cortex		2	57	24	0	2	1							64	66	b	b		1	64	66	3	1	1
0.190876	16469.1	medulla cords		2	0	27	0	2	1							92	0	b	b		1	92	0	3	0	2
0.0615427	9589.03	medulla sinuses		2	3	27	0	2	0							92	3	b	e		1	92	3	3	0	2
0.151064	14481.6	medulla cords		2	6	27	0	2	0							88	27	b	b		1	88	27	3	1	1
0.127343	12958.1	medulla sinuses		2	9	27	0	2	0							44	81	b	b		1	44	81	3	0	2
0.22726	13366.9	cortex		2	12	27	0	2	0							92	6	b	b		1	92	6	3	1	2
0.195632	14812.2	cortex		2	15	27	0	2	0							20	90	b	e		1	20	90	3	1	2
0.158972	12289.3	medulla cords		2	18	27	0	2	0							92	9	b	b		1	92	9	3	1	2
0.219685	20683.1	cortex		2	21	27	0	2	0							84	39	b	b		1	84	39	3	0	2
0.104783	12767	medulla cords		2	24	27	0	2	1							32	87	b	b		1	32	87	3	1	1
0.12856	12257.6	medulla cords		2	27	27	0	2	1							68	63	b	b		1	68	63	3	1	2
0.024219	23871	pericapsular adipose tissue		2	30	27	0	2	1							92	12	b	e		1	92	12	3	1	2
0.127011	12702.5	medulla cords		2	33	27	0	2	1							88	30	b	b		1	88	30	3	1	1
0.0636992	21612.5	pericapsular adipose tissue		2	36	27	0	2	0							0	93	b	b		1	0	93	2	0	2
0.12574	14643.8	medulla sinuses		2	39	27	0	2	0							40	84	b	b		1	40	84	3	0	2
0.162953	14496.7	medulla cords		2	42	27	0	2	0							4	93	b	b		1	4	93	2	1	1
0.161902	14690.1	cortex		2	45	27	0	2	0							24	90	b	b		1	24	90	4	1	2
0.362179	15680.7	cortex		2	48	27	0	2	0							92	15	b	b		1	92	15	3	1	2
0.13901	13509	medulla sinuses		2	51	27	0	2	0							76	54	b	b		1	76	54	4	0	2
0.0858723	17212.9	medulla sinuses		2	54	27	0	2	0							80	48	b	b		1	80	48	3	0	2
0.200111	12117.5	medulla cords		2	57	27	0	2	0							8	93	b	b		1	8	93	3	1	1
0.126956	13501.8	medulla sinuses		2	0	30	0	2	0							56	75	c	c		1	56	75	3	0	1
0.157313	9043.42	medulla sinuses		2	3	30	0	2	3							72	60	c	c		1	72	60	4	1	1
0.0809511	12902.8	pericapsular adipose tissue		2	6	30	2	1	3							60	72	c	e		1	60	72	3	0	1
0.205861	23104.4	medulla sinuses		2	9	30	2	1	3							92	18	c	c		1	92	18	3	1	2
0.199889	16229.8	cortex		2	12	30	2	1	3							52	78	c	c		1	52	78	3	0	1
0.138789	18237.3	medulla cords		2	15	30	2	1	3							12	93	c	c		1	12	93	3	1	2
0.0660769	12106.6	medulla sinuses		2	18	30	2	1	3							84	42	c	c		1	84	42	3	0	1
0.0818911	20506.5	medulla sinuses		2	21	30	2	1	3							88	33	c	c		1	88	33	4	1	1
0.227979	19951.8	medulla cords		2	24	30	2	1	0							64	69	c	c		1	64	69	4	1	1
0.162068	13585.9	medulla cords		2	27	30	2	1	0							36	87	c	c		1	36	87	3	1	1
0.110091	12917.5	medulla cords		2	30	30	2	2	0							48	81	c	c		1	48	81	3	0	1
0.0630357	10806.5	pericapsular adipose tissue		2	33	30	2	1	0							28	90	c	c		1	28	90	4	1	1
0.20658	16933.5	medulla cords		2	36	30	2	1	0							92	21	c	c		1	92	21	4	1	1
0.0812828	12456.2	medulla sinuses		2	39	30	2	1	0							16	93	c	c		1	16	93	3	1	1
0.114681	8858.06	medulla cords		2	42	30	2	1	0							68	66	c	c		1	68	66	4	1	1
0.102626	14408.1	medulla sinuses		2	45	30	2	1	0							44	84	c	c		1	44	84	4	1	1
0.234891	25871.7	cortex		2	48	30	2	1	0							80	51	c	c		1	80	51	4	0	1
0.170307	13879.5	cortex		2	51	30	2	1	3							76	57	c	c		1	76	57	4	1	1
0.205695	18500.3	medulla cords		2	54	30	2	1	3							92	24	c	c		1	92	24	4	1	1
0.0890241	17212	medulla sinuses		2	57	30	2	2	3							88	36	c	c		1	88	36	4	1	1
0.169477	13264.5	medulla cords		2	0	33	2	2	3							20	93	c	e		1	20	93	4	1	1
0.0850429	15187.9	medulla sinuses		2	3	33	2	1	3							84	45	c	c		1	84	45	4	0	1
0.0843793	11964.4	pericapsular adipose tissue		2	6	33	2	1	3							32	90	c	c		1	32	90	4	1	1
0.360575	24520.7	cortex		2	9	33	2	1	3							72	63	c	e		1	72	63	4	1	1
0.136522	14653.1	medulla cords		2	12	33	2	1	3							40	87	c	c		1	40	87	4	1	1
0.243627	18700.2	medulla cords		2	15	33	2	1	3							92	27	c	c		1	92	27	4	1	1
0.0541886	12943.5	pericapsular adipose tissue		2	18	33	2	1	3							96	0	c	c		1	96	0	4	0	1
0.146199	19978.4	medulla cords		2	21	33	2	1	3							0	96	c	c		1	0	96	2	0	1
0.0905723	15610.5	medulla cords		2	24	33	2	1	3							56	78	c	e		1	56	78	4	1	1
0.184518	14453	cortex		2	27	33	2	1	3							60	75	c	c		1	60	75	4	1	1
0.186951	12019.1	medulla cords		2	30	33	2	1	3							24	93	c	c		1	24	93	4	1	1
0.13232	12736.9	medulla cords		2	33	33	2	1	3							96	3	c	c		1	96	3	4	1	1
0.149737	16786.8	medulla cords		2	36	33	2	1	3							4	96	c	c		1	4	96	2	1	1
0.108211	15476.8	medulla sinuses		2	39	33	2	1	3							96	6	c	c		1	96	6	4	1	1
0.137296	23034.5	medulla sinuses		2	42	33	2	1	3							88	39	c	c		1	88	39	4	1	1
0.0753663	10911.9	medulla sinuses		2	45	33	2	1	3							52	81	c	c		1	52	81	4	1	1
0.140614	14503.1	medulla cords		2	48	33	2	1	3							8	96	c	e		1	8	96	4	1	1
0.0760852	12090.7	medulla sinuses		2	51	33	2	1	3							64	72	c	c		1	64	72	4	1	1
0.153331	17218.6	medulla cords		2	54	33	2	1	3							96	9	c	e		1	96	9	4	1	1
0.128725	12678.8	medulla sinuses		2	57	33	2	1	3							80	54	c	c		1	80	54	4	0	1
0.104064	23096.4	medulla cords		2	0	36	2	1	3							84	48	c	e		1	84	48	4	3	1
0.179154	15433.8	medulla cords		2	3	36	2	1	3							12	96	c	c		1	12	96	4	1	1
0.220625	22018.1	cortex		2	6	36	2	1	3							48	84	c	c		1	48	84	4	1	1
0.0743157	9712.81	medulla sinuses		2	9	36	2	1	3							96	12	c	c		1	96	12	4	1	1
0.103622	13810.8	medulla sinuses		2	12	36	2	1	3							92	30	c	e		1	92	30	4	1	1
0.12397	13510.4	medulla cords		2	15	36	2	1	3							76	60	c	c		1	76	60	4	1	1
0.179983	12434.2	medulla sinuses		2	18	36	2	2	3							68	69	c	e		1	68	69	4	1	1
0.102295	13064	medulla cords		2	21	36	2	1	3							36	90	c	c		1	36	90	4	1	1
0.0199613	16451.6	pericapsular adipose tissue		2	24	36	2	1	3							28	93	c	c		1	28	93	4	1	2
0.143489	12674.5	medulla sinuses		2	27	36	2	1	3							96	15	c	c		1	96	15	4	1	1
0.768648	22679.7	cortex		2	30	36	2	1	3							16	96	c	e		1	16	96	4	1	1
0.153829	13225.3	cortex		2	33	36	2	1	3							44	87	c	c		1	44	87	4	1	1
0.138181	11732.7	medulla cords		2	36	36	2	1	3							88	42	c	c		1	88	42	4	1	1
0.163284	13289	cortex		2	39	36	2	1	3							96	18	c	c		1	96	18	4	1	1
0.273376	13730.1	medulla cords		2	42	36	2	1	3							72	66	c	c		1	72	66	4	1	1
0.236107	18609.7	medulla cords		2	45	36	2	1	3							92	33	c	e		1	92	33	4	1	1
0.136024	14610.6	cortex		2	48	36	2	1	3							20	96	c	e		1	20	96	4	1	1
0.119989	13210.3	medulla cords		2	51	36	2	1	3							80	57	c	c		1	80	57	4	1	1
0.239646	16790.7	cortex		2	54	36	2	1	3							84	51	c	e		1	84	51	4	3	1
0.129665	13978.1	medulla cords		2	57	36	2	1	3							96	21	c	c		1	96	21	4	1	1
0.136135	14177.4	medulla cords		2	0	39	2	1	3							32	93	c	c		1	32	93	4	1	1
0.0874205	13121	medulla cords		2	3	39	2	1	3							60	78	c	c		1	60	78	4	1	1
0.125021	12166.4	medulla cords		2	6	39	2	1	3							56	81	c	c		1	56	81	4	1	1
0.22068	19476.1	medulla cords		2	9	39	2	1	3							40	90	c	c		1	40	90	4	1	1
0.184241	14378.6	medulla cords		2	12	39	2	1	3							64	75	c	c		1	64	75	4	1	1
0.208073	18823.1	cortex		2	15	39	2	1	3							76	63	c	e		1	76	63	4	1	1
0.254631	12454	cortex		2	18	39	2	1	3							92	36	c	c		1	92	36	4	1	1
0.148244	15332.5	medulla cords		2	21	39	2	1	3							52	84	c	c		1	52	84	4	1	1
0.151286	13742.5	medulla cords		2	24	39	2	1	3							88	45	c	c		1	88	45	4	3	1
0.0747028	12365.2	medulla sinuses		2	27	39	2	1	3							96	24	c	c		1	96	24	4	1	1
0.0856511	11333.1	medulla sinuses		2	30	39	2	1	3							24	96	c	c		1	24	96	4	1	1
0.348631	17799.5	cortex		2	33	39	2	1	3							0	99	c	c		1	0	99	2	0	1
0.180149	19284.3	medulla cords		2	36	39	2	1	3							68	72	c	c		1	68	72	4	1	1
0.140061	11984.6	medulla sinuses		2	39	39	2	1	3							4	99	c	c		1	4	99	4	3	1
0.0934476	11190.5	medulla sinuses		2	42	39	2	1	3							8	99	c	c		1	8	99	4	3	1
0.046945	12580.3	pericapsular adipose tissue		2	45	39	2	1	3							48	87	c	c		1	48	87	4	1	1
0.118883	14709.7	cortex		2	48	39	2	1	3							36	93	c	c		1	36	93	4	1	1
0.262538	19580.5	cortex		2	51	39	2	1	3							72	69	c	c		1	72	69	4	1	1
0.185679	14299.5	medulla cords		2	54	39	2	1	3							12	99	c	c		1	12	99	4	1	1
0.190434	19749.2	medulla sinuses		2	57	39	2	1	3							96	27	c	c		1	96	27	4	1	1
0.0718828	15140.2	medulla sinuses		2	0	42	2	1	0							84	54	c	e		1	84	54	4	3	1
0.24606	14485	pericapsular adipose tissue		2	3	42	2	1	3							92	39	c	c		1	92	39	4	1	1
0.0928394	11070	medulla sinuses		2	6	42	2	1	3							80	60	c	e		1	80	60	4	1	1
0.0474979	16164.5	medulla sinuses		2	9	42	2	1	3							100	0	c	c		1	100	0	4	1	1
0.172132	12272.9	medulla cords		2	12	42	2	1	3							28	96	c	e		1	28	96	4	1	2
0.0972629	12078.4	medulla sinuses		2	15	42	2	1	3							100	3	c	c		1	100	3	4	1	1
0.0878076	10607.8	medulla sinuses		2	18	42	2	1	3							100	6	c	c		1	100	6	4	1	1
0.136964	14680.7	medulla sinuses		2	21	42	2	1	3							44	90	c	c		1	44	90	4	1	1
0.0561792	12580.1	pericapsular adipose tissue		2	24	42	2	1	3							88	48	c	c		1	88	48	4	3	1
0.179652	17897.5	medulla cords		2	27	42	2	1	3							16	99	c	c		1	16	99	4	1	1
0.0952723	14460.3	medulla cords		2	30	42	2	1	3							100	9	c	c		1	100	9	4	1	1
0.170362	20080.2	medulla cords		2	33	42	2	1	3							96	30	c	c		1	96	30	4	1	1
0.112137	13733.9	medulla cords		2	36	42	2	1	3							76	66	c	e		1	76	66	4	1	1
0.0922864	10201.6	medulla cords		2	39	42	2	1	3							100	12	c	c		1	100	12	4	1	1
0.112027	18181.4	medulla sinuses		2	42	42	2	1	3							60	81	c	c		1	60	81	4	1	1
0.188278	10793.5	medulla cords		2	45	42	2	1	3							64	78	c	c		1	64	78	4	1	1
0.0415814	15214.7	pericapsular adipose tissue		2	48	42	2	1	3							56	84	c	c		1	56	84	4	1	1
0.329278	16673.9	cortex		2	51	42	2	1	3							20	99	c	c		1	20	99	4	1	1
0.166547	12017	medulla cords		2	54	42	2	1	0							100	15	c	e		1	100	15	4	1	1
0.223832	21894.4	cortex		2	57	42	2	1	0							92	42	c	c		1	92	42	4	1	1
0.0716063	10623.3	medulla sinuses		2	0	45	3	3	2							32	96	c	c		1	32	96	4	1	1
0.259386	16223.5	cortex		2	3	45	3	3	2							68	75	c	c		1	68	75	4	1	1
0.0795687	10243.6	medulla sinuses		2	6	45	3	4	2							40	93	c	c		1	40	93	4	1	1
0.140006	12331.6	medulla cords		2	9	45	3	4	2							52	87	c	c		1	52	87	4	1	1
0.177716	12404.2	cortex		2	12	45	3	4	2							96	33	c	c		1	96	33	4	1	1
0.241416	15083.7	medulla cords		2	15	45	3	4	2							84	57	c	c		1	84	57	4	3	1
0.123528	13141.6	medulla sinuses		2	18	45	3	4	2							100	18	c	e		1	100	18	4	1	1
0.108543	13723.1	medulla sinuses		2	21	45	3	4	2							88	51	c	c		1	88	51	4	3	1
0.102295	14576.6	medulla cords		2	24	45	3	4	2							72	72	c	c		1	72	72	4	1	1
0.112745	15244	medulla cords		2	27	45	3	3	2							80	63	c	c		1	80	63	4	1	1
0.0561239	22387.1	pericapsular adipose tissue		2	30	45	3	4	2							24	99	c	c		1	24	99	4	1	1
0.0912911	11389.9	medulla cords		2	33	45	3	4	2							48	90	c	e		1	48	90	4	1	1
0.115787	9687.35	medulla cords		2	36	45	3	4	2							0	102	c	c		1	0	102	4	0	1
0.0605474	13991.9	pericapsular adipose tissue		2	39	45	3	4	2							4	102	c	e		1	4	102	4	3	1
0.131656	16790.7	medulla cords		2	42	45	3	4	2							100	21	c	c		1	100	21	4	1	1
0.148576	13332.8	cortex		2	45	45	3	4	2							8	102	c	c		1	8	102	4	3	1
0.177827	14689.3	cortex		2	48	45	3	4	2							92	45	c	c		1	92	45	4	3	1
0.117058	11176	medulla cords		2	51	45	3	4	2							36	96	c	c		1	36	96	4	1	1
0.123915	14633	cortex		2	54	45	3	4	2							96	36	c	e		1	96	36	4	1	1
0.201935	14978.5	cortex		2	57	45	3	4	2							76	69	c	c		1	76	69	4	1	1
0.15018	10429.6	cortex		2	0	48	3	3	2							12	102	c	c		1	12	102	4	3	1
0.194526	23576.8	cortex		2	3	48	3	3	2							100	24	c	c		1	100	24	4	1	1
0.115731	9784.45	medulla cords		2	6	48	3	4	2							28	99	c	c		1	28	99	4	1	1
0.0818911	15354.5	medulla sinuses		2	9	48	3	3	2							44	93	c	c		1	44	93	4	1	1
0.143544	14501	cortex		2	12	48	3	4	2							84	60	c	e		1	84	60	4	1	1
0.163229	14984.9	cortex		2	15	48	3	4	2							60	84	c	c		1	60	84	4	1	1
0.14924	20209.7	medulla cords		2	18	48	3	4	2							64	81	c	e		1	64	81	4	1	1
0.162455	13993.1	medulla cords		2	21	48	3	4	2							88	54	c	c		1	88	54	4	3	1
0.127509	13907.2	medulla cords		2	24	48	3	4	2							16	102	c	c		1	16	102	4	1	1
0.0712192	23594.1	pericapsular adipose tissue		2	27	48	3	4	2							56	87	c	c		1	56	87	4	1	1
0.230523	18016.1	medulla cords		2	30	48	3	4	2							68	78	c	c		1	68	78	4	1	1
0.123362	10445.5	medulla cords		2	33	48	3	3	2							100	27	c	c		1	100	27	4	1	1
0.0981476	9714.94	medulla sinuses		2	36	48	3	4	2							96	39	c	c		1	96	39	4	1	1
0.143102	10784.4	cortex		2	39	48	3	4	2							80	66	c	c		1	80	66	4	1	1
0.100802	14162.5	medulla cords		2	42	48	3	4	2							92	48	c	c		1	92	48	4	3	1
0.175007	27161.3	cortex		2	45	48	3	4	2							52	90	c	e		1	52	90	4	1	1
0.108101	14408.3	medulla sinuses		2	48	48	3	4	2							20	102	c	c		1	20	102	4	1	1
0.0669063	14637.1	medulla sinuses		2	51	48	3	4	2							72	75	c	c		1	72	75	4	1	1
0.389218	22822.2	cortex		2	54	48	3	4	2							40	96	c	e		1	40	96	4	1	1
0.169146	15258.2	medulla cords		2	57	48	3	4	2							104	0	c	c		1	104	0	4	1	1
0.208349	16695	cortex		2	0	51	3	4	2							32	99	c	c		1	32	99	4	1	1
0.185734	10637.2	medulla cords		2	3	51	3	3	2							104	3	c	c		1	104	3	4	1	1
0.0709428	16333.1	medulla sinuses		2	6	51	3	3	2							104	6	c	e		1	104	6	4	1	1
0.213602	14844.4	medulla cords		2	9	51	3	3	2							104	9	c	c		1	104	9	4	1	2
0.138126	18442	medulla cords		2	12	51	3	4	2							100	30	c	c		1	100	30	4	1	1
0.0700581	13435.5	medulla sinuses		2	15	51	3	4	2							48	93	c	c		1	48	93	4	1	1
0.219187	14753.7	medulla cords		2	18	51	3	4	2							76	72	c	e		1	76	72	4	1	1
0.127951	12741.7	cortex		2	21	51	3	4	2							104	12	c	c		1	104	12	4	1	1
0.114515	19706.3	pericapsular adipose tissue		2	24	51	3	4	2							24	102	c	c		1	24	102	4	1	1
0.0476085	12971.9	pericapsular adipose tissue		2	27	51	3	4	2							96	42	c	c		1	96	42	4	1	1
0.146254	17428.7	medulla cords		2	30	51	3	4	2							88	57	c	e		1	88	57	4	3	1
0.0442908	17540.3	pericapsular adipose tissue		2	33	51	3	4	2							84	63	c	e		1	84	63	4	1	1
0.187061	12672.7	cortex		2	36	51	3	4	2							0	105	c	c		1	0	105	4	0	1
0.0500968	20429.8	pericapsular adipose tissue		2	39	51	3	4	2							4	105	c	c		1	4	105	4	3	1
0.218137	18399.8	cortex		2	42	51	3	4	2							104	15	c	c		1	104	15	4	1	1
0.0789605	11706.1	medulla sinuses		2	45	51	3	3	2							92	51	c	e		1	92	51	4	3	1
0.131877	13125.2	medulla cords		2	48	51	3	4	2							8	105	c	c		1	8	105	4	3	1
0.135803	21185.6	medulla sinuses		2	51	51	3	4	2							100	33	c	c		1	100	33	4	1	1
0.185236	13367.7	cortex		2	54	51	3	4	2							36	99	c	c		1	36	99	4	1	1
0.247056	21360	cortex		2	57	51	3	4	2							104	18	c	c		1	104	18	4	1	1
0.118883	16963.6	medulla cords		2	0	54	3	4	2							44	96	c	c		1	44	96	4	1	1
0.0998065	10065.9	medulla sinuses		2	3	54	3	4	2							64	84	c	e		1	64	84	4	1	1
0.170528	11313.2	medulla cords		2	6	54	3	3	2							80	69	c	c		1	80	69	4	1	1
0.134421	11760.9	medulla sinuses		2	9	54	3	3	2							60	87	c	c		1	60	87	4	1	1
0.0727122	14012.8	medulla sinuses		2	12	54	3	4	2							12	105	c	c		1	12	105	4	3	1
0.0510921	9147.03	medulla sinuses		2	15	54	3	4	2							68	81	c	c		1	68	81	4	1	1
0.224385	15363.5	cortex		2	18	54	3	4	2							28	102	c	e		1	28	102	4	1	1
0.137904	11946.1	medulla cords		2	21	54	3	4	2							56	90	c	c		1	56	90	4	1	1
0.185126	15737.1	medulla cords		2	24	54	3	4	2							96	45	c	c		1	96	45	4	1	1
0.137186	14754.6	medulla cords		2	27	54	3	4	2							104	21	c	e		1	104	21	4	1	1
0.0697263	9232.35	medulla sinuses		2	30	54	3	3	2							72	78	c	c		1	72	78	4	1	1
0.389881	18953.6	cortex		2	33	54	3	4	2							16	105	c	c		1	16	105	4	3	1
0.180039	14879.5	cortex		2	36	54	3	4	2							100	36	c	e		1	100	36	4	1	1
0.0921758	9946.87	medulla cords		2	39	54	3	4	2							88	60	c	e		1	88	60	4	1	1
0.143987	13457.9	medulla sinuses		2	42	54	3	4	2							52	93	c	c		1	52	93	4	1	1
0.0879182	18489.3	medulla sinuses		2	45	54	3	3	2							92	54	c	c		1	92	54	4	3	1
0.200719	14588	cortex		2	48	54	3	4	2							104	24	c	e		1	104	24	4	1	1
0.0439038	11935.1	medulla sinuses		2	51	54	3	4	2							40	99	c	c		1	40	99	4	1	1
0.15864	13055.2	medulla cords		2	54	54	3	4	2							76	75	c	c		1	76	75	4	1	1
0.187891	14459.5	medulla cords		2	57	54	3	4	2							84	66	c	c		1	84	66	4	1	1
0.0474979	20443.5	pericapsular adipose tissue		2	0	57	3	4	2							20	105	c	c		1	20	105	4	1	1
0.048825	14677.4	pericapsular adipose tissue		2	3	57	3	3	2							32	102	c	c		1	32	102	4	1	1
0.124578	17038.3	medulla cords		2	6	57	3	4	2							96	48	c	c		1	96	48	4	3	1
0.149184	16746.3	medulla cords		2	9	57	3	3	2							48	96	c	c		1	48	96	4	1	1
0.0659663	10222.9	medulla sinuses		2	12	57	3	3	2							100	39	c	c		1	100	39	4	1	1
0.20846	12629.7	cortex		2	15	57	3	3	2							104	27	c	c		1	104	27	4	1	1
0.17368	12289.7	medulla cords		2	18	57	3	3	2							80	72	c	c		1	80	72	4	1	1
0.127122	13932.7	medulla sinuses		2	21	57	3	3	2							24	105	c	c		1	24	105	4	1	1
0.206746	18550.1	cortex		2	24	57	3	3	2							0	108	c	e		1	0	108	4	0	1
0.315565	20076.8	cortex		2	27	57	3	4	2							108	0	c	c		1	108	0	4	0	1
0.33055	23258.6	cortex		2	30	57	3	4	2							64	87	c	e		1	64	87	4	1	1
0.0716063	11755.7	medulla sinuses		2	33	57	3	4	2							108	3	c	e		1	108	3	4	1	1
0.303235	25340.6	cortex		2	36	57	3	4	2							4	108	c	e		1	4	108	4	1	1
0.0389273	9139.39	medulla sinuses		2	39	57	3	4	2							68	84	c	c		1	68	84	4	1	1
0.185458	11108.5	medulla cords		2	42	57	3	4	2							36	102	c	e		1	36	102	4	1	1
0.0541333	9953.42	pericapsular adipose tissue		2	45	57	3	4	2							108	6	c	c		1	108	6	4	1	1
0.117722	13392.2	medulla cords		2	48	57	3	4	2							60	90	c	e		1	60	90	4	0	1
0.224551	19863.5	medulla cords		2	51	57	3	4	2							88	63	c	c		1	88	63	4	1	1
0.310976	22909.6	cortex		2	54	57	3	3	2							92	57	c	c		1	92	57	4	3	1
0.14736	15771.7	medulla cords		2	57	57	3	4	2							104	30	c	c		1	104	30	4	1	1
0.246503	19031.8	pericapsular adipose tissue		3	0	0	3	1	2							8	108	c	c		1	8	108	4	3	1
0.107327	19314.1	medulla cords		3	3	0	3	1	2							44	99	c	e		1	44	99	4	1	1
0.198396	13971	cortex		3	0	3	3	1	2							72	81	c	c		1	72	81	4	1	1
0.190047	16786.7	medulla cords		3	3	3	3	1	2							108	9	c	c		1	108	9	4	1	1
0.172353	11509.8	medulla cords		3	6	0	2	1	2							100	42	c	c		1	100	42	4	1	2
0.0962123	8878.13	medulla cords		3	0	6	0	1	2							56	93	c	c		1	56	93	4	0	1
0.072491	12169.7	medulla sinuses		3	3	6	3	1	2							12	108	c	c		1	12	108	4	3	1
0.0859276	12234.9	medulla sinuses		3	6	3	3	1	2							108	12	c	c		1	108	12	4	1	1
0.140503	16814	pericapsular adipose tissue		3	6	6	3	2	2							28	105	c	c		1	28	105	4	1	1
0.0863146	12496	medulla sinuses		3	9	0	3	1	2							96	51	c	c		1	96	51	4	3	1
0.105225	18386.6	pericapsular adipose tissue		3	0	9	3	1	2							84	69	c	e		1	84	69	4	1	1
0.0592756	10443.5	medulla sinuses		3	3	9	3	1	2							76	78	c	e		1	76	78	4	0	1
0.187614	16819	medulla cords		3	9	3	3	1	2							108	15	c	c		1	108	15	4	1	1
0.148521	18306.1	medulla cords		3	9	6	3	1	2							104	33	c	c		1	104	33	4	1	1
0.0994747	9370.1	medulla cords		3	6	9	3	1	2							52	96	c	e		1	52	96	4	0	1
0.0931711	11283.8	medulla sinuses		3	0	12	3	1	2							16	108	c	c		1	16	108	4	3	1
0.0412497	12042.5	pericapsular adipose tissue		3	12	0	3	1	2							108	18	c	c		1	108	18	4	1	1
0.0974288	10709.7	medulla cords		3	3	12	3	1	2							40	102	c	c		1	40	102	4	0	1
0.102461	12741.5	medulla sinuses		3	12	3	3	1	2							100	45	c	c		1	100	45	4	1	1
0.0792922	13250.8	medulla sinuses		3	9	9	3	1	2							80	75	c	c		1	80	75	4	1	1
0.086757	11181	medulla sinuses		3	12	6	3	1	2							32	105	c	c		1	32	105	4	1	1
0.216644	13799.6	medulla sinuses		3	6	12	3	1	2							20	108	c	c		1	20	108	4	3	1
0.164446	17380.6	medulla cords		3	12	9	3	2	2							92	60	c	c		1	92	60	4	1	1
0.132873	11052.2	medulla sinuses		3	9	12	3	1	2							88	66	c	e		1	88	66	4	1	1
0.16063	11990.8	medulla cords		3	0	15	3	1	2							108	21	c	e		1	108	21	4	1	1
0.143102	13479.5	cortex		3	15	0	3	1	2							48	99	c	c		1	48	99	4	1	1
0.140835	16940.9	cortex		3	3	15	3	1	2							104	36	c	e		1	104	36	4	1	1
0.110036	11485.5	medulla cords		3	15	3	3	1	2							96	54	c	c		1	96	54	4	3	1
0.0963782	10486.4	medulla sinuses		3	6	15	3	1	2							68	87	c	c		1	68	87	4	0	1
0.147083	11827.4	medulla sinuses		3	15	6	3	1	2							64	90	c	e		1	64	90	4	0	2
0.293558	23168.5	cortex		3	12	12	3	1	2							84	72	c	c		1	84	72	4	1	1
0.208349	15544.4	medulla cords		3	15	9	3	1	2							72	84	c	c		1	72	84	4	0	1
0.211004	9764.77	cortex		3	9	15	3	1	2							108	24	c	c		1	108	24	4	0	1
0.129444	16773.8	medulla cords		3	18	0	3	1	2							24	108	c	c		1	24	108	4	0	1
0.119989	19564.5	pericapsular adipose tissue		3	0	18	3	1	2							60	93	c	e		1	60	93	4	0	1
0.174399	15058	medulla sinuses		3	3	18	3	1	2							100	48	c	c		1	100	48	4	0	1
0.0811169	13240.6	medulla sinuses		3	18	3	3	1	2							36	105	c	e		1	36	105	4	0	1
0.332098	24339.5	cortex		3	18	6	3	1	2							0	111	c	c		1	0	111	4	0	1
0.155986	15633.5	cortex		3	6	18	3	1	2							4	111	c	c		1	4	111	4	0	1
0.372076	20783.4	cortex		3	15	12	3	1	2							104	39	c	c		1	104	39	4	1	1
0.217031	14548.4	cortex		3	12	15	3	1	2							76	81	c	c		1	76	81	4	0	1
0.25264	19455.6	cortex		3	18	9	3	1	2							44	102	c	c		1	44	102	4	0	1
0.0705004	13096.8	medulla sinuses		3	9	18	3	1	2							56	96	c	c		1	56	96	4	0	1
0.312745	18517.7	cortex		3	0	21	3	1	2							8	111	c	c		1	8	111	4	1	1
0.100304	13547.9	medulla sinuses		3	21	0	3	1	2							108	27	c	e		1	108	27	4	0	1
0.22256	16729.9	medulla cords		3	15	15	3	1	2							92	63	c	c		1	92	63	4	1	1
0.122643	13665.9	medulla cords		3	3	21	3	1	2							28	108	c	c		1	28	108	4	0	1
0.137407	14017.6	medulla cords		3	21	3	3	1	2							96	57	c	c		1	96	57	4	0	1
0.149184	12795.3	cortex		3	18	12	3	1	2							12	111	c	c		1	12	111	4	3	1
0.164556	16997.8	medulla cords		3	12	18	3	1	2							80	78	c	c		1	80	78	4	0	1
0.0528062	9926.19	medulla sinuses		3	6	21	3	1	2							52	99	c	c		1	52	99	4	0	2
0.0593309	9553.65	medulla sinuses		3	21	6	3	1	2							88	69	c	c		1	88	69	4	1	1
0.124965	11823.5	medulla cords		3	9	21	3	1	2							112	0	c	c		1	112	0	2	0	1
0.131877	17282.3	medulla sinuses		3	21	9	3	1	2							112	3	c	c		1	112	3	4	0	1
0.184518	12062.5	medulla cords		3	18	15	3	1	2							108	30	c	e		1	108	30	4	0	2
0.0471109	11661.3	pericapsular adipose tissue		3	15	18	3	1	2							16	111	c	c		1	16	111	4	3	1
0.108598	14180.6	medulla sinuses		3	24	0	3	2	2							104	42	c	e		1	104	42	4	0	1
0.237711	17865.6	cortex		3	0	24	3	1	2							112	6	c	c		1	112	6	4	0	1
0.140614	15626.7	medulla sinuses		3	12	21	3	1	2							100	51	c	c		1	100	51	4	0	1
0.14559	14342.9	medulla cords		3	24	3	3	1	2							40	105	c	c		1	40	105	4	0	1
0.174454	12770.4	medulla cords		3	21	12	3	2	2							112	9	c	c		1	112	9	4	0	1
0.368593	21345.5	cortex		3	3	24	3	1	2							84	75	c	c		1	84	75	4	0	1
0.255737	17176.9	cortex		3	24	6	3	1	2							112	12	c	c		1	112	12	4	0	1
0.0996959	16117.1	medulla cords		3	6	24	3	2	2							32	108	c	e		1	32	108	4	0	1
0.0684545	8758.29	medulla sinuses		3	18	18	3	2	2							48	102	c	e		1	48	102	4	0	1
0.131601	16485	medulla cords		3	9	24	3	1	2							20	111	c	c		1	20	111	4	0	1
0.309649	20117.1	cortex		3	24	9	3	1	2							68	90	c	c		1	68	90	4	0	1
0.152834	18473.5	medulla cords		3	15	21	3	1	2							64	93	c	c		1	64	93	4	2	2
0.322422	22067.9	cortex		3	21	15	3	1	2							108	33	c	c		1	108	33	4	0	1
0.217197	14508.4	medulla cords		3	12	24	3	1	2							72	87	c	c		1	72	87	4	0	1
0.169146	14691.4	medulla cords		3	24	12	3	1	2							112	15	c	c		1	112	15	4	0	1
0.111308	16038.6	medulla cords		3	0	27	3	1	2							60	96	c	c		1	60	96	1	2	2
0.377716	21963.2	cortex		3	27	0	3	1	2							96	60	c	c		1	96	60	4	0	1
0.148631	9287.29	medulla cords		3	3	27	3	1	2							92	66	c	c		1	92	66	4	0	1
0.147913	15595.1	cortex		3	27	3	3	1	2							76	84	c	c		1	76	84	4	0	1
0.119049	18709.7	medulla cords		3	27	6	3	1	2							104	45	c	e		1	104	45	4	0	1
0.112303	10462.8	medulla cords		3	21	18	3	1	3							112	18	c	c		1	112	18	4	0	1
0.150069	15086.3	medulla cords		3	6	27	3	1	2							24	111	c	e		1	24	111	4	0	1
0.122201	12756.6	medulla sinuses		3	18	21	3	1	0							100	54	c	c		1	100	54	4	0	1
0.205032	14328.3	medulla cords		3	15	24	3	1	0							88	72	c	c		1	88	72	4	0	1
0.195024	14607.1	medulla cords		3	24	15	3	1	3							56	99	c	e		1	56	99	1	2	2
0.110534	14854.8	medulla cords		3	9	27	3	1	0							36	108	c	c		1	36	108	4	0	2
0.142107	10198	medulla sinuses		3	27	9	3	1	2							108	36	c	e		1	108	36	4	0	1
0.105723	14025.8	cortex		3	27	12	3	1	2							80	81	c	c		1	80	81	4	0	1
0.170252	16823.4	medulla cords		3	12	27	3	1	0							44	105	c	e		1	44	105	4	0	1
0.270058	11631.6	cortex		3	21	21	3	1	0							112	21	c	c		1	112	21	4	0	1
0.152779	13363.5	medulla cords		3	0	30	3	1	2							0	114	c	e		1	0	114	4	0	1
0.12668	16693.2	medulla sinuses		3	24	18	3	1	3							4	114	c	c		1	4	114	4	0	1
0.10329	12274.1	medulla cords		3	30	0	3	1	3							8	114	c	c		1	8	114	4	0	1
0.169256	14367.9	cortex		3	18	24	3	1	0							28	111	c	e		1	28	111	4	0	2
0.119325	9579.42	medulla cords		3	3	30	0	1	2							52	102	c	c		1	52	102	4	2	2
0.165054	20234.6	medulla sinuses		3	30	3	3	2	3							104	48	c	c		1	104	48	4	0	1
0.272933	24406.5	cortex		3	6	30	0	1	0							112	24	c	c		1	112	24	4	0	1
0.0959359	10806.1	medulla sinuses		3	30	6	3	2	3							12	114	c	c		1	12	114	4	0	1
0.241747	21527.7	medulla cords		3	15	27	0	1	0							84	78	c	c		1	84	78	4	0	1
0.0404755	17004.3	pericapsular adipose tissue		3	27	15	3	1	3							108	39	c	c		1	108	39	4	0	2
0.19342	13694.1	medulla cords		3	9	30	0	1	0							96	63	c	e		1	96	63	4	0	1
0.270666	15225.8	cortex		3	30	9	3	1	3							92	69	c	c		1	92	69	4	0	2
0.208239	19824.7	medulla cords		3	24	21	0	1	0							100	57	c	c		1	100	57	4	0	2
0.142549	19688	medulla cords		3	21	24	3	1	0							16	114	c	c		1	16	114	4	0	2
0.107271	15605.3	medulla sinuses		3	12	30	0	1	0							40	108	d	d		1	40	108	1	2	4
0.100968	18767	medulla sinuses		3	30	12	0	1	3							112	27	d	d		1	112	27	1	2	4
0.0794028	10552.5	medulla sinuses		3	27	18	0	1	3							68	93	d	d		1	68	93	1	2	4
0.0586121	11289.8	medulla sinuses		3	18	27	0	1	0							72	90	d	e		1	72	90	1	2	4
0.0851534	11741.5	medulla sinuses		3	33	0	0	1	3							64	96	d	d		1	64	96	1	2	3
0.0882499	9171.81	medulla sinuses		3	0	33	0	1	0							48	105	d	d		1	48	105	1	2	2
0.129997	12472.6	medulla cords		3	3	33	0	1	0							32	111	d	e		1	32	111	1	2	4
0.188941	14650.9	cortex		3	33	3	0	1	3							76	87	d	d		1	76	87	1	2	4
0.0947194	11695.4	medulla sinuses		3	6	33	0	1	0							88	75	d	d		1	88	75	4	0	4
0.187227	16323.2	medulla cords		3	30	15	0	1	3							20	114	d	d		1	20	114	4	0	4
0.0889688	11612.6	medulla sinuses		3	15	30	0	1	0							60	99	d	e		1	60	99	1	2	4
0.0699475	12418.9	medulla cords		3	33	6	3	2	3							104	51	d	d		1	104	51	1	2	4
0.187448	16470.7	cortex		3	24	24	0	1	0							108	42	d	d		1	108	42	1	2	3
0.088084	11935	medulla sinuses		3	21	27	0	1	0							112	30	d	d		1	112	30	1	2	4
0.375118	23900.9	cortex		3	27	21	0	1	3							80	84	d	d		1	80	84	1	2	4
0.051645	15222.3	pericapsular adipose tissue		3	33	9	3	1	3							116	0	d	d		1	116	0	2	0	4
0.157092	16181.2	cortex		3	9	33	0	1	0							116	3	d	d		1	116	3	2	0	4
0.143157	12666.3	medulla cords		3	18	30	0	1	0							116	6	d	d		1	116	6	2	0	4
0.0523085	11849.1	pericapsular adipose tissue		3	30	18	0	1	3							116	9	d	e		1	116	9	1	0	4
0.0548521	11686.9	medulla sinuses		3	33	12	0	1	3							56	102	d	d		1	56	102	1	2	4
0.0622615	9277.42	medulla sinuses		3	12	33	0	1	0							96	66	d	d		1	96	66	1	2	4
0.182527	18372.4	medulla cords		3	36	0	0	1	3							24	114	d	d		1	24	114	1	0	4
0.15405	12131.8	medulla cords		3	0	36	0	1	0							44	108	d	e		1	44	108	1	2	4
0.141388	10680.1	medulla cords		3	36	3	0	1	3							116	12	d	d		1	116	12	1	0	4
0.233232	17691.8	cortex		3	27	24	0	1	0							100	60	d	d		1	100	60	1	2	4
0.996516	24376.8	cortex		3	3	36	0	1	0							84	81	d	e		1	84	81	1	2	4
0.316948	17761	cortex		3	24	27	0	1	0							36	111	d	d		1	36	111	1	2	4
0.21034	13853.6	cortex		3	33	15	0	1	3							112	33	d	d		1	112	33	1	2	4
0.0697816	13075.7	pericapsular adipose tissue		3	15	33	0	1	0							92	72	d	d		1	92	72	1	2	3
0.187061	11602.7	medulla cords		3	36	6	0	1	3							116	15	d	d		1	116	15	2	0	4
0.0916782	29569.5	pericapsular adipose tissue		3	6	36	0	1	0							0	117	d	d		1	0	117	2	0	4
0.0810617	10198.6	pericapsular adipose tissue		3	30	21	0	1	3							108	45	d	e		1	108	45	1	2	3
0.142991	16128.7	medulla cords		3	21	30	0	1	0							4	117	d	d		1	4	117	4	0	4
0.107548	13018	medulla sinuses		3	36	9	0	1	3							52	105	d	d		1	52	105	1	2	3
0.186066	16459.1	medulla cords		3	9	36	0	1	0							104	54	d	d		1	104	54	1	2	4
0.155377	15145.1	medulla cords		3	18	33	0	1	0							8	117	d	d		1	8	117	4	0	4
0.129887	11018.8	medulla cords		3	33	18	0	1	3							28	114	d	d		1	28	114	1	2	4
0.0912911	14736	medulla sinuses		3	12	36	0	1	0							116	18	d	d		1	116	18	1	0	4
0.227426	19121.8	medulla cords		3	36	12	0	1	3							88	78	d	d		1	88	78	1	2	4
0.187503	18188.9	medulla cords		3	27	27	0	1	0							12	117	d	d		1	12	117	4	0	3
0.153995	16058.1	medulla cords		3	30	24	0	1	3							72	93	d	d		1	72	93	1	2	4
0.100083	10424	medulla sinuses		3	24	30	0	1	0							68	96	d	d		1	68	96	1	2	4
0.248383	16727.5	cortex		3	15	36	0	1	0							112	36	d	e		1	112	36	1	2	4
0.0318496	17567.8	pericapsular adipose tissue		3	39	0	0	1	3							76	90	d	d		1	76	90	1	2	4
0.115787	13389.8	medulla cords		3	0	39	0	1	0							116	21	d	d		1	116	21	1	0	4
0.262151	13870.5	medulla cords		3	36	15	0	1	3							64	99	d	d		1	64	99	1	2	4
0.0657451	10262.3	medulla sinuses		3	21	33	0	1	0							40	111	d	e		1	40	111	1	2	4
0.208902	17439.2	cortex		3	39	3	0	1	3							16	117	d	d		1	16	117	2	0	4
0.127122	15340.1	medulla cords		3	33	21	0	1	3							48	108	d	d		1	48	108	1	2	4
0.145093	13396.8	cortex		3	3	39	0	1	0							108	48	d	d		1	108	48	1	2	4
0.141886	12990.3	medulla cords		3	6	39	0	1	0							80	87	d	e		1	80	87	1	2	4
0.144871	15775.3	medulla cords		3	39	6	0	1	3							100	63	d	d		1	100	63	1	2	4
0.16439	15589.5	medulla cords		3	9	39	0	1	0							96	69	d	d		1	96	69	1	2	4
0.176279	15738.5	medulla cords		3	39	9	0	1	3							60	102	d	d		1	60	102	1	2	4
0.193199	15444.8	cortex		3	18	36	0	1	0							32	114	d	d		1	32	114	1	2	3
0.213934	11722.2	medulla cords		3	36	18	0	1	3							116	24	d	d		1	116	24	1	2	4
0.164777	42281.5	pericapsular adipose tissue		3	27	30	0	1	0							112	39	d	d		1	112	39	1	2	3
0.169035	12831	medulla cords		3	30	27	0	1	0							104	57	d	d		1	104	57	1	2	4
0.165939	10818.7	medulla cords		3	33	24	0	1	3							20	117	d	d		1	20	117	1	0	4
0.312414	20238.4	cortex		3	12	39	0	1	0							92	75	d	d		1	92	75	1	2	3
0.254023	14696.2	cortex		3	24	33	0	1	0							84	84	d	d		1	84	84	1	2	4
0.0737628	14306.5	medulla sinuses		3	39	12	0	1	3							56	105	d	d		1	56	105	1	2	4
0.0623721	24999.6	pericapsular adipose tissue		3	21	36	0	1	0							116	27	d	d		1	116	27	1	2	4
0.10047	14269.4	medulla sinuses		3	36	21	0	1	3							44	111	d	d		1	44	111	1	2	4
0.0884158	10586.7	medulla sinuses		3	15	39	0	1	0							108	51	d	e		1	108	51	1	2	4
0.145424	14082.5	cortex		3	39	15	0	2	3							24	117	d	d		1	24	117	1	2	4
0.0784075	15736.3	medulla sinuses		3	0	42	0	1	3							36	114	d	d		1	36	114	1	2	4
0.178435	13221.7	medulla cords		3	42	0	0	1	2							88	81	d	d		1	88	81	1	2	4
0.112579	14273.8	medulla sinuses		3	42	3	0	1	2							112	42	d	d		1	112	42	1	2	4
0.0577827	10028.2	medulla sinuses		3	3	42	0	1	0							116	30	d	e		1	116	30	1	2	4
0.0850429	11210.6	medulla cords		3	6	42	0	1	0							100	66	d	d		1	100	66	1	2	4
0.104451	12990.8	medulla cords		3	42	6	0	1	2							52	108	d	d		1	52	108	1	2	3
0.531767	19184.6	cortex		3	30	30	0	1	0							72	96	d	d		1	72	96	1	2	4
0.0719381	23548	pericapsular adipose tissue		3	33	27	0	1	3							96	72	d	d		1	96	72	1	2	3
0.0499309	10872.4	medulla sinuses		3	27	33	0	1	0							104	60	d	d		1	104	60	1	2	4
0.072491	14567.7	medulla sinuses		3	9	42	0	1	0							68	99	d	d		1	68	99	1	2	4
0.180315	16638.5	medulla cords		3	18	39	0	1	0							76	93	d	d		1	76	93	1	2	4
0.0776887	16064.5	medulla cords		3	42	9	0	1	3							28	117	d	d		1	28	117	1	2	3
0.0215648	7354.84	pericapsular adipose tissue		3	39	18	0	1	3							64	102	d	e		1	64	102	1	2	4
0.0765828	11145.2	medulla sinuses		3	36	24	0	1	3							80	90	d	d		1	80	90	1	2	4
0.215261	19568.5	cortex		3	24	36	0	1	0							116	33	d	d		1	116	33	1	2	4
0.178822	16451.3	pericapsular adipose tissue		3	42	12	0	1	3							92	78	d	d		1	92	78	1	2	3
0.153774	17828.4	cortex		3	12	42	0	1	0							112	45	d	d		1	112	45	1	2	4
0.255792	20452.6	cortex		3	21	39	0	1	0							108	54	d	d		1	108	54	1	2	4
0.0446779	27150.3	pericapsular adipose tissue		3	39	21	0	1	3							40	114	d	d		1	40	114	1	2	4
0.153608	11394.2	medulla sinuses		3	15	42	0	1	0							60	105	d	d		1	60	105	1	2	2
0.0790711	13081	medulla sinuses		3	33	30	0	1	0							48	111	d	d		1	48	111	1	2	4
0.143434	10294.5	medulla sinuses		3	42	15	0	1	3							84	87	d	d		1	84	87	1	2	4
0.184296	9249	medulla cords		3	30	33	0	1	0							32	117	d	d		1	32	117	1	2	4
0.127343	12651.9	medulla sinuses		3	0	45	0	1	3							116	36	d	d		1	116	36	1	2	4
0.0982582	10514.1	medulla sinuses		3	36	27	0	1	0							100	69	d	d		1	100	69	1	2	4
0.0645839	11546.3	medulla sinuses		3	27	36	0	1	0							104	63	d	d		1	104	63	1	2	3
0.195466	20486.3	cortex		3	45	0	0	1	2							56	108	d	e		1	56	108	1	2	4
0.115012	12447.9	medulla sinuses		3	45	3	0	1	2							88	84	d	d		1	88	84	1	2	4
0.247443	21926	cortex		3	3	45	0	1	0							96	75	d	e		1	96	75	1	2	4
0.116063	8974.94	medulla sinuses		3	6	45	0	1	0							112	48	d	d		1	112	48	1	2	4
0.341554	26262.5	cortex		3	45	6	3	1	2							108	57	d	d		1	108	57	1	2	4
0.141443	13574.2	medulla cords		3	18	42	0	1	0							44	114	d	d		1	44	114	1	2	4
0.286093	22033.5	cortex		3	42	18	0	1	3							116	39	d	e		1	116	39	1	2	4
0.343378	19159.9	cortex		3	24	39	0	1	0							72	99	d	d		1	72	99	1	2	4
0.144153	11362.3	medulla cords		3	39	24	2	1	3							36	117	d	d		1	36	117	1	2	4
0.0784628	19202.6	pericapsular adipose tissue		3	9	45	0	1	0							76	96	d	d		1	76	96	1	2	4
0.117556	13219.8	medulla sinuses		3	45	9	2	2	3							92	81	d	d		1	92	81	1	2	4
0.115455	10671	medulla sinuses		3	12	45	2	2	0							52	111	d	d		1	52	111	1	2	4
0.031739	8064.13	pericapsular adipose tissue		3	45	12	2	2	3							68	102	d	e		1	68	102	1	2	4
0.291678	22574.2	cortex		3	33	33	2	2	0							80	93	d	e		1	80	93	1	2	4
0.188112	16773.7	medulla cords		3	30	36	2	2	0							64	105	d	d		1	64	105	1	2	4
0.0564003	11179.5	medulla sinuses		3	36	30	2	2	0							112	51	d	d		1	112	51	1	2	4
0.115344	14717.4	medulla cords		3	42	21	0	1	3							84	90	d	e		1	84	90	1	2	4
0.0545756	26612.5	pericapsular adipose tissue		3	21	42	2	2	0							104	66	d	d		1	104	66	1	2	4
0.118054	12830.3	medulla cords		3	27	39	2	1	0							100	72	d	d		1	100	72	1	2	4
0.0462262	12059.2	medulla sinuses		3	45	15	0	1	3							116	42	d	d		1	116	42	1	2	4
0.105115	17660.9	medulla cords		3	15	45	2	2	0							108	60	d	e		1	108	60	1	2	4
0.0566768	22387.1	medulla sinuses		3	39	27	2	1	0							60	108	d	d		1	60	108	1	2	4
0.15781	15793.5	medulla cords		3	0	48	2	1	0							40	117	d	d		1	40	117	1	2	4
0.206635	16869.7	medulla cords		3	48	0	2	2	2							48	114	d	d		1	48	114	1	2	4
0.243738	14034.2	cortex		3	3	48	0	1	0							96	78	d	d		1	96	78	1	2	4
0.14841	10808	medulla cords		3	48	3	2	2	2							88	87	d	e		1	88	87	1	2	4
0.166657	19295.7	medulla cords		3	6	48	2	2	0							56	111	d	d		1	56	111	1	2	4
0.133868	14093	medulla cords		3	24	42	2	1	0							112	54	d	e		1	112	54	1	2	4
0.0969865	13732.4	medulla sinuses		3	42	24	2	1	3							116	45	d	e		1	116	45	1	2	4
0.2235	16052.7	cortex		3	48	6	2	2	3							92	84	d	e		1	92	84	1	2	4
0.147581	12845.2	medulla cords		3	45	18	0	1	3							76	99	d	e		1	76	99	1	2	4
0.152115	17938.6	medulla cords		3	18	45	2	2	0							104	69	d	d		1	104	69	1	2	4
0.155654	14052.8	medulla cords		3	9	48	2	2	0							72	102	d	d		1	72	102	1	2	4
0.118054	19569.6	medulla cords		3	48	9	2	2	3							80	96	d	d		1	80	96	1	2	4
0.137849	12324.5	medulla cords		3	36	33	2	2	0							100	75	d	d		1	100	75	1	2	4
0.0557368	17874.3	pericapsular adipose tissue		3	33	36	2	2	0							44	117	d	e		1	44	117	1	2	4
0.0632568	17150.1	pericapsular adipose tissue		3	30	39	2	2	0							108	63	d	d		1	108	63	1	2	4
0.126514	19633	medulla sinuses		3	39	30	2	2	0							68	105	d	d		1	68	105	1	2	4
0.149019	14067.5	cortex		3	12	48	2	2	0							52	114	d	d		1	52	114	1	2	4
0.13431	16028.6	cortex		3	48	12	2	2	3							84	93	d	d		1	84	93	1	2	4
0.0945535	15517.4	medulla cords		3	45	21	2	2	3							116	48	d	d		1	116	48	1	2	4
0.301521	17790.6	cortex		3	21	45	2	2	0							64	108	d	d		1	64	108	1	2	4
0.130993	12066.7	medulla cords		3	42	27	2	2	0							96	81	d	d		1	96	81	1	2	4
0.0461156	14930.4	pericapsular adipose tissue		3	27	42	2	2	0							112	57	d	d		1	112	57	1	2	4
0.124578	14999.5	medulla cords		3	15	48	2	2	0							88	90	d	d		1	88	90	1	2	4
0.127067	18532	medulla sinuses		3	48	15	2	2	3							60	111	d	d		1	60	111	1	2	4
0.167985	18199.3	cortex		3	36	36	2	2	0							48	117	d	e		1	48	117	1	2	4
0.171136	13051.6	medulla cords		3	24	45	2	2	0							104	72	d	e		1	104	72	1	2	4
0.0966547	17338.7	medulla cords		3	45	24	2	2	3							108	66	d	d		1	108	66	1	2	4
0.111529	9515.71	medulla sinuses		3	51	0	2	2	3							92	87	d	d		1	92	87	1	2	3
0.0731545	11456.7	medulla cords		3	0	51	2	2	0							116	51	d	d		1	116	51	1	2	4
0.136964	11927.1	medulla cords		3	3	51	2	2	0							100	78	d	d		1	100	78	1	2	4
0.141111	15143.5	medulla cords		3	33	39	2	2	0							56	114	d	d		1	56	114	1	2	4
0.232181	15426.1	medulla cords		3	39	33	2	2	0							112	60	d	d		1	112	60	1	2	4
0.196572	13212.9	medulla cords		3	51	3	2	2	3							76	102	d	d		1	76	102	1	2	4
0.188554	16502.5	medulla cords		3	18	48	2	2	0							80	99	d	e		1	80	99	1	2	4
0.139453	14958	medulla cords		3	48	18	2	2	3							72	105	d	d		1	72	105	1	2	3
0.124247	15222.3	medulla cords		3	6	51	2	2	0							84	96	d	d		1	84	96	1	2	4
0.381476	15602.5	cortex		3	51	6	2	2	3							96	84	d	d		1	96	84	1	2	4
0.071551	17894.3	pericapsular adipose tissue		3	30	42	2	2	0							68	108	d	d		1	68	108	1	2	4
0.180315	14474.7	cortex		3	42	30	2	1	0							116	54	d	d		1	116	54	1	2	4
0.133149	14224.6	medulla cords		3	9	51	2	2	0							88	93	d	e		1	88	93	1	2	4
0.247774	22843.5	cortex		3	51	9	2	2	3							52	117	d	e		1	52	117	1	2	4
0.18402	19400.4	medulla cords		3	48	21	2	2	3							64	111	d	d		1	64	111	1	2	4
0.151009	13883.8	medulla cords		3	12	51	2	2	0							108	69	d	d		1	108	69	1	2	4
0.0385402	13363.6	pericapsular adipose tissue		3	51	12	2	2	3							104	75	d	d		1	104	75	1	2	4
0.141941	15490	medulla cords		3	21	48	2	2	0							112	63	d	d		1	112	63	1	2	4
0.0830523	13149.4	medulla sinuses		3	27	45	2	2	0							100	81	d	d		1	100	81	1	2	3
0.166381	19458.8	medulla cords		3	45	27	2	2	0							92	90	d	d		1	92	90	1	2	4
0.166492	11045.9	medulla cords		3	39	36	2	2	0							60	114	d	d		1	60	114	1	2	3
0.110755	12520.4	medulla cords		3	36	39	2	2	0							116	57	d	d		1	116	57	1	2	4
0.0624827	5241.94	medulla sinuses		3	15	51	2	2	1							96	87	d	d		1	96	87	1	2	4
0.231628	16296.1	cortex		3	51	15	2	2	3							76	105	d	e		1	76	105	1	2	4
0.176334	16523.3	medulla cords		3	42	33	2	1	0							80	102	d	d		1	80	102	1	2	4
0.147747	15393.3	medulla cords		3	33	42	2	2	0							56	117	d	d		1	56	117	1	2	4
0.0883605	13664.5	pericapsular adipose tissue		3	24	48	2	2	0							108	72	d	d		1	108	72	1	2	2
0.204092	18937.9	medulla cords		3	48	24	2	2	3							72	108	d	e		1	72	108	1	2	4
0.277965	19062.1	cortex		3	54	0	2	2	3							84	99	d	e		1	84	99	1	2	4
0.0818911	11031.9	medulla sinuses		3	0	54	2	2	0							104	78	d	d		1	104	78	1	2	4
0.148742	11068.2	medulla cords		3	30	45	2	2	0							112	66	d	e		1	112	66	1	2	4
0.225546	19253.7	cortex		3	3	54	2	2	0							68	111	d	d		1	68	111	1	2	3
0.127343	13541.6	medulla cords		3	18	51	2	2	1							88	96	d	d		1	88	96	1	2	4
0.106995	7689.45	medulla sinuses		3	51	18	2	2	3							100	84	d	d		1	100	84	1	2	4
0.160852	16547	medulla sinuses		3	54	3	2	2	3							116	60	d	d		1	116	60	1	2	4
0.222615	24141.5	cortex		3	45	30	2	2	0							64	114	d	d		1	64	114	1	2	4
0.0493779	7701.61	pericapsular adipose tissue		3	54	6	2	2	3							92	93	d	d		1	92	93	1	2	4
0.172408	14350.4	medulla cords		3	6	54	2	2	0							60	117	d	d		1	60	117	1	2	3
0.0912911	7033.23	medulla cords		3	9	54	2	2	0							108	75	d	d		1	108	75	1	2	4
0.13619	12549.4	cortex		3	54	9	2	2	3							112	69	d	d		1	112	69	1	2	4
0.0724357	11469.1	medulla sinuses		3	27	48	2	2	3							96	90	d	d		1	96	90	1	2	4
0.0679569	13929.2	medulla sinuses		3	48	27	2	2	0							104	81	d	d		1	104	81	1	2	4
0.153276	14173.7	medulla cords		3	21	51	2	2	1							80	105	d	d		1	80	105	1	2	4
0.16428	14511.7	medulla cords		3	51	21	2	2	3							116	63	d	d		1	116	63	1	2	4
0.0584462	14717.7	pericapsular adipose tissue		3	39	39	2	2	0							76	108	d	d		1	76	108	1	2	4
0.121869	14858.7	medulla sinuses		3	42	36	2	2	0							84	102	d	d		1	84	102	1	2	4
0.140946	18986.5	medulla cords		3	36	42	2	2	1							72	111	d	e		1	72	111	1	2	4
0.0461709	13580.6	pericapsular adipose tissue		3	54	12	2	2	3							88	99	d	d		1	88	99	1	2	4
0.449876	17967.3	cortex		3	12	54	2	2	0							100	87	d	d		1	100	87	1	2	4
0.0557921	10234.2	medulla sinuses		3	45	33	2	2	1							68	114	d	d		1	68	114	1	2	3
0.117556	9172.45	medulla sinuses		3	33	45	2	2	1							92	96	d	d		1	92	96	1	2	4
0.1953	13418.9	medulla cords		3	15	54	2	2	1							112	72	d	d		1	112	72	1	2	4
0.129831	11445.2	pericapsular adipose tissue		3	54	15	2	2	3							108	78	d	d		1	108	78	1	2	4
0.247498	17242.3	cortex		3	24	51	2	2	1							64	117	d	d		1	64	117	1	2	4
0.187172	12926.6	medulla cords		3	51	24	2	2	1							116	66	d	d		1	116	66	1	2	3
0.253027	16516.8	cortex		3	30	48	2	2	1							96	93	d	d		1	96	93	1	2	4
0.0970417	9596.45	medulla cords		3	48	30	2	2	1							104	84	d	d		1	104	84	1	2	4
0.190821	14532.1	medulla cords		3	54	18	2	2	3							80	108	d	d		1	80	108	1	2	4
0.146475	13148.2	cortex		3	18	54	2	2	1							84	105	d	e		1	84	105	1	2	4
0.23655	19798.7	cortex		3	0	57	1	3	0							76	111	d	d		1	76	111	1	2	4
0.124081	10876	medulla cords		3	57	0	1	3	3							100	90	d	d		1	100	90	1	2	4
0.548466	17757.6	cortex		3	57	3	1	3	3							88	102	d	d		1	88	102	1	2	3
0.0831628	12006.6	medulla sinuses		3	3	57	1	3	0							112	75	d	d		1	112	75	1	2	4
0.123915	12600	medulla cords		3	6	57	1	4	0							72	114	d	d		1	72	114	1	2	4
0.159856	14476.1	medulla sinuses		3	39	42	2	4	1							116	69	d	e		1	116	69	1	2	4
0.135471	16990.6	medulla cords		3	57	6	1	4	3							108	81	d	e		1	108	81	1	2	4
0.177882	14799.2	medulla cords		3	42	39	1	3	1							92	99	d	d		1	92	99	1	2	4
0.136246	14075.8	medulla cords		3	36	45	1	4	1							68	117	d	d		1	68	117	1	2	4
0.110368	14263.4	medulla sinuses		3	45	36	1	3	1							104	87	d	d		1	104	87	1	2	3
0.19154	15956	medulla cords		3	27	51	1	4	1							96	96	d	d		1	96	96	1	2	4
0.00658004	41290.3	pericapsular adipose tissue		3	51	27	1	4	1							112	78	d	d		1	112	78	1	2	4
0.197125	15277.7	cortex		3	57	9	1	4	3							116	72	d	d		1	116	72	1	2	4
0.102405	15033.5	medulla cords		3	9	57	1	4	0							100	93	d	d		1	100	93	1	2	4
0.148853	23476.3	pericapsular adipose tissue		3	54	21	1	4	1							108	84	d	e		1	108	84	1	2	4
0.0965441	14979	medulla sinuses		3	21	54	1	4	1							84	108	d	e		1	84	108	1	2	4
0.163561	12409.8	medulla cords		3	33	48	1	3	1							80	111	d	d		1	80	111	1	2	3
0.193807	13278.2	medulla cords		3	12	57	1	4	1							88	105	d	d		1	88	105	1	2	4
0.130274	16101.9	cortex		3	48	33	1	4	1							76	114	d	e		1	76	114	1	2	3
0.0792369	15072.9	medulla sinuses		3	57	12	1	4	3							92	102	d	e		1	92	102	1	2	4
0.0343931	13320.2	pericapsular adipose tissue		3	15	57	1	4	1							72	117	d	d		1	72	117	1	2	3
0.0461709	14387.1	pericapsular adipose tissue		3	57	15	1	3	3							104	90	d	d		1	104	90	1	2	4
0.349184	21599.1	cortex		3	24	54	1	4	1							96	99	d	d		1	96	99	1	2	4
0.124025	15635.8	cortex		3	54	24	1	4	1							116	75	d	d		1	116	75	1	2	4
0.144927	16379	cortex		3	30	51	1	4	1							112	81	d	e		1	112	81	1	2	4
0.129002	12469.6	medulla cords		3	51	30	1	4	1							100	96	d	d		1	100	96	1	2	4
0.119491	9295.29	medulla sinuses		3	42	42	1	4	1							108	87	d	d		1	108	87	1	2	4
0.0294719	11407.2	pericapsular adipose tissue		3	39	45	1	4	1							84	111	d	d		1	84	111	1	2	4
0.0702239	10992.1	medulla sinuses		3	45	39	1	3	1							80	114	d	d		1	80	114	1	2	4
0.172021	12391	medulla cords		3	57	18	1	4	3							88	108	d	d		1	88	108	1	2	4
0.0784075	11257.7	medulla sinuses		3	18	57	1	4	1							76	117	d	d		1	76	117	1	2	4
0.128504	15859.8	cortex		3	36	48	1	3	1							104	93	d	d		1	104	93	1	2	4
0.0949959	13580.6	medulla sinuses		3	48	36	1	3	1							92	105	d	d		1	92	105	1	2	4
0.0401991	22258.1	pericapsular adipose tissue		3	54	27	1	4	1							116	78	d	e		1	116	78	1	2	4
0.224606	14054.1	medulla cords		3	27	54	1	4	1							112	84	d	d		1	112	84	1	2	3
0.0264307	21733.9	pericapsular adipose tissue		3	33	51	1	4	1							96	102	d	d		1	96	102	1	2	4
0.137628	12448.2	medulla cords		3	21	57	1	4	1							108	90	d	d		1	108	90	1	2	4
0.139729	15044	medulla cords		3	51	33	1	4	1							100	99	d	d		1	100	99	1	2	4
0.115123	11412.9	medulla sinuses		3	57	21	1	4	1							116	81	d	d		1	116	81	1	2	4
0.151396	13225.5	medulla cords		3	45	42	1	4	1							104	96	d	d		1	104	96	1	2	4
0.0367708	16040.7	pericapsular adipose tissue		3	42	45	1	3	1							84	114	d	d		1	84	114	1	2	4
0.113685	11417.2	medulla cords		3	30	54	1	4	1							88	111	d	d		1	88	111	1	2	4
0.245176	13677.6	medulla cords		3	54	30	1	4	1							80	117	d	d		1	80	117	1	2	4
0.142936	10806	medulla cords		3	39	48	1	3	1							112	87	d	d		1	112	87	1	2	4
0.104949	12902.7	medulla sinuses		3	57	24	1	4	1							92	108	d	d		1	92	108	1	2	4
0.12209	13572	medulla cords		3	48	39	1	3	1							96	105	d	d		1	96	105	1	2	4
0.036992	22544.4	pericapsular adipose tissue		3	24	57	1	4	1							108	93	d	d		1	108	93	1	2	4
0.216588	19240.5	medulla cords		3	36	51	1	4	1							100	102	d	d		1	100	102	1	2	4
0.143213	15433.6	medulla cords		3	51	36	1	4	1							116	84	d	e		1	116	84	1	2	3
0.373348	16592.6	cortex		3	27	57	1	4	1							104	99	d	d		1	104	99	1	2	4
0.0965441	12876.6	medulla sinuses		3	57	27	1	4	1							112	90	d	d		1	112	90	1	2	3
0.237103	19786.9	cortex		3	54	33	1	3	1							88	114	d	d		1	88	114	1	2	4
0.0875311	12244.4	medulla cords		3	33	54	1	4	1							84	117	d	d		1	84	117	1	2	4
0.138181	15981.4	medulla cords		3	45	45	1	3	1							92	111	d	d		1	92	111	1	2	4
0.113519	13100.2	medulla cords		3	48	42	1	3	1							96	108	d	d		1	96	108	1	2	4
0.202267	16388.4	cortex		3	42	48	1	3	1							108	96	d	e		1	108	96	1	2	4
0.12303	12735.7	medulla sinuses		3	39	51	1	3	1							100	105	d	d		1	100	105	1	2	4
0.174067	15747.6	medulla sinuses		3	51	39	1	4	1							116	87	d	d		1	116	87	1	2	4
0.130274	12781.1	medulla cords		3	57	30	1	4	1							112	93	d	d		1	112	93	1	2	4
0.0983135	15353	medulla sinuses		3	30	57	1	4	1							104	102	d	d		1	104	102	1	2	3
0.23467	20332.4	cortex		3	36	54	1	4	1							88	117	d	e		1	88	117	1	2	2
0.115787	16040.3	medulla cords		3	54	36	1	4	1							92	114	d	d		1	92	114	1	2	4
0.159524	11818	medulla cords		3	48	45	1	3	1							108	99	d	e		1	108	99	1	2	3
0.154437	11050.1	medulla sinuses		3	45	48	1	3	1							96	111	d	d		1	96	111	1	2	4
0.0843793	14379.5	medulla sinuses		3	57	33	1	4	1							116	90	d	d		1	116	90	1	2	4
0.117722	14448.9	medulla cords		3	33	57	1	3	1							100	108	d	d		1	100	108	1	2	4
0.346088	16956.3	cortex		3	42	51	1	3	1							112	96	d	d		1	112	96	1	2	4
0.2047	13170.2	medulla cords		3	51	42	1	4	1							104	105	d	e		1	104	105	1	2	4
0.186563	22451.6	medulla cords		3	54	39	1	4	1							108	102	d	d		1	108	102	1	2	3
0.0982582	18116.4	medulla sinuses		3	39	54	1	4	1							116	93	d	e		1	116	93	1	2	4
0.145977	17150.2	medulla cords		3	36	57	1	3	1							92	117	d	d		1	92	117	1	2	4
0.21598	12752.8	cortex		3	57	36	1	4	1							96	114	d	d		1	96	114	1	2	4
0.221675	21405.5	medulla cords		3	48	48	1	3	1							100	111	d	d		1	100	111	1	2	4
0.183412	17993.9	medulla cords		3	45	51	1	4	1							112	99	d	e		1	112	99	1	2	4
0.0670169	18030.1	pericapsular adipose tissue		3	51	45	1	3	1							104	108	d	d		1	104	108	1	2	4
0.0865358	10859.9	pericapsular adipose tissue		3	54	42	1	3	1							116	96	d	e		1	116	96	1	2	4
0.135637	17383.1	cortex		3	42	54	1	3	1							108	105	d	e		1	108	105	1	2	4
0.0977053	12983.6	pericapsular adipose tissue		3	39	57	1	3	1							96	117	d	d		1	96	117	1	2	4
0.150069	17922.6	medulla cords		3	57	39	1	4	1							112	102	d	d		1	112	102	1	2	3
0.0725463	11128.7	medulla sinuses		3	51	48	1	3	1							100	114	d	d		1	100	114	1	2	4
0.340558	20177.4	cortex		3	48	51	1	3	1							104	111	d	d		1	104	111	1	2	4
0.0788499	9910.26	medulla sinuses		3	45	54	1	3	1							116	99	d	d		1	116	99	1	2	4
0.202101	18474.6	cortex		3	54	45	1	4	1							108	108	d	d		1	108	108	1	2	4
0.147857	14864.7	medulla sinuses		3	42	57	1	3	1							112	105	d	d		1	112	105	1	2	3
0.00724357	21935.5	pericapsular adipose tissue		3	57	42	1	3	1							100	117	d	d		1	100	117	1	2	4
0.160907	13059.5	cortex		3	51	51	1	3	1							104	114	d	e		1	104	114	1	2	4
0.305723	26274.2	cortex		3	54	48	1	3	1							116	102	d	d		1	116	102	1	2	4
0.0695604	11973	medulla sinuses		3	48	54	1	3	1							108	111	d	e		1	108	111	1	2	3
0.26099	14827.6	medulla cords		3	57	45	1	3	1							112	108	d	d		1	112	108	1	2	4
0.158308	14062.5	medulla cords		3	45	57	1	3	1							116	105	d	d		1	116	105	1	2	3
0.0860381	10071.3	medulla sinuses		3	51	54	1	4	1							104	117	d	d		1	104	117	1	2	4
0.11081	10988.9	medulla cords		3	54	51	1	3	1							108	114	d	d		1	108	114	1	2	4
0.107382	12215.8	medulla sinuses		3	57	48	1	3	1							112	111	d	e		1	112	111	1	2	4
0.237047	18115.5	cortex		3	48	57	1	4	1							116	108	d	d		1	116	108	1	2	4
0.131435	16871	medulla cords		3	54	54	1	3	1							108	117	d	d		1	108	117	1	2	4
0.187338	13004.6	medulla cords		3	57	51	1	3	1							112	114	d	d		1	112	114	1	2	4
0.172408	18395.8	medulla cords		3	51	57	1	4	1							116	111	d	d		1	116	111	1	2	4
0.126956	9809.74	medulla sinuses		3	54	57	1	4	1							112	117	d	d		1	112	117	1	2	4
0.345922	19605.8	cortex		3	57	54	1	3	1							116	114	d	d		1	116	114	1	2	4
0.235388	14488.1	cortex		3	57	57	1	4	1							116	117	d	d		1	116	117	1	2	2
0.117114	20483.9	pericapsular adipose tissue		4	27	27	0	1	3												2	0	0	2	2	1
0.172906	20000	medulla cords		4	30	27	0	1	3												2	0	3	2	2	1
0.136411	16071.2	medulla cords		4	30	30	0	1	3												2	4	0	2	3	1
0.119215	18328	pericapsular adipose tissue		4	27	30	0	1	3												2	4	3	2	3	1
0.119325	12187.8	medulla cords		4	24	30	0	1	3												2	0	6	2	2	1
0.23666	12274.5	medulla cords		4	27	24	0	1	3												2	4	6	2	3	1
0.462372	20851.4	cortex		4	30	24	0	1	3												2	8	0	2	3	2
0.0203484	12983.9	pericapsular adipose tissue		4	27	33	0	1	3												2	8	3	2	3	1
0.318662	23270.7	cortex		4	30	33	0	1	3												2	0	9	2	3	2
0.196793	16212.8	medulla cords		4	33	30	0	1	3												2	4	9	2	3	1
0.130605	12988.1	medulla sinuses		4	24	27	0	1	3												2	8	6	2	3	1
0.157313	9957.55	medulla cords		4	33	27	0	1	3												2	0	12	2	3	1
0.1765	13334.4	medulla cords		4	33	24	0	1	3												2	12	0	2	3	2
0.235333	15034	medulla cords		4	24	33	0	1	3												2	8	9	2	3	1
0.208847	11779.6	medulla cords		4	33	33	0	2	3												2	12	3	2	3	2
0.151783	15075.9	medulla cords		4	24	24	0	1	3												2	4	12	2	3	1
0.196793	12961.4	cortex		4	27	21	0	1	3												2	12	6	2	3	2
0.139397	12469.5	medulla sinuses		4	21	30	0	1	3												2	8	12	2	3	1
0.16334	14527.6	medulla cords		4	36	30	0	1	0												2	12	9	2	3	1
0.182527	13783.2	medulla sinuses		4	30	21	0	1	3												2	0	15	2	3	1
0.237932	13750	medulla cords		4	36	27	0	1	3												2	4	15	2	3	2
0.126845	19838.3	pericapsular adipose tissue		4	27	36	0	1	3												2	16	0	2	3	2
0.162289	13225.4	medulla cords		4	30	36	0	1	3												2	16	3	2	3	1
0.224274	17329.9	cortex		4	21	27	0	1	3												2	12	12	2	3	1
0.0913464	14909.8	medulla sinuses		4	33	21	0	1	3												2	8	15	2	3	2
0.230744	12613.1	medulla cords		4	33	36	0	1	3												2	16	6	2	3	2
0.270666	20987.9	medulla cords		4	24	21	0	2	3												2	0	18	2	3	2
0.355599	16674.2	cortex		4	21	33	0	1	3												2	16	9	2	3	2
0.156815	17381.4	medulla cords		4	24	36	0	1	3												2	4	18	2	3	2
0.367819	17980	cortex		4	36	24	0	1	3												2	12	15	2	3	2
0.253857	18133.8	medulla sinuses		4	36	33	0	1	0												2	8	18	2	3	2
0.12386	16662.1	cortex		4	21	24	0	1	3												2	16	12	2	3	2
0.223998	14696.7	medulla cords		4	27	39	0	1	0												2	20	0	2	3	2
0.141941	10505.9	medulla sinuses		4	30	18	0	1	3												2	20	3	2	3	2
0.114072	10839.7	medulla cords		4	18	30	0	1	3												2	20	6	2	3	1
0.116284	11386.6	medulla sinuses		4	27	18	0	2	3												2	0	21	2	3	2
0.13326	15546.2	medulla sinuses		4	21	21	0	1	3												2	4	21	2	3	2
0.151341	18329.7	medulla cords		4	39	27	0	1	2												2	12	18	2	3	2
0.205364	11128.4	medulla cords		4	39	30	0	1	0												2	16	15	2	3	2
0.112635	20000	medulla cords		4	18	27	0	1	3												2	20	9	2	3	2
0.135306	16319.8	medulla cords		4	30	39	0	1	0												2	8	21	2	3	2
0.17473	12316.3	medulla cords		4	21	36	0	1	3												2	20	12	2	3	2
0.465192	20654.7	cortex		4	36	36	1	2	0												2	0	24	2	3	1
0.170252	14720.1	medulla sinuses		4	36	21	0	1	3												2	24	0	2	3	2
0.188112	12840.7	medulla sinuses		4	33	18	0	1	3												2	16	18	2	3	2
0.204313	15785.8	medulla cords		4	33	39	0	1	0												2	12	21	2	3	2
0.130716	12312.2	cortex		4	39	24	0	1	2												2	24	3	2	3	2
0.0697263	14143.4	medulla sinuses		4	24	18	0	2	3												2	4	24	2	3	2
0.0239978	7483.87	pericapsular adipose tissue		4	18	33	0	1	3												2	24	6	2	3	2
0.13525	11134.4	medulla cords		4	18	24	0	1	3												2	20	15	2	3	2
0.344429	20568.4	cortex		4	39	33	0	1	0												2	8	24	2	3	2
0.588831	24319.6	cortex		4	24	39	0	1	0												2	24	9	2	3	2
0.0750346	11333	medulla sinuses		4	21	39	0	1	0												2	16	21	2	3	1
0.170086	14200	cortex		4	18	36	0	1	3												2	24	12	2	3	1
0.131103	14990.6	medulla cords		4	36	39	0	1	0												2	12	24	2	3	2
0.202654	13434.8	cortex		4	21	18	0	1	3												2	20	18	2	3	2
0.145646	13756.6	medulla sinuses		4	18	21	0	1	3												2	0	27	2	3	1
0.0211225	17741.9	pericapsular adipose tissue		4	39	36	1	1	0												2	4	27	2	3	1
0.178767	14186	cortex		4	39	21	0	2	2												2	28	0	2	3	2
0.340061	20456.4	cortex		4	36	18	0	1	3												2	28	3	2	2	2
0.140835	12358.9	cortex		4	30	15	2	1	3												2	8	27	2	3	2
0.148134	16221.8	medulla cords		4	15	27	0	2	3												2	24	15	2	3	1
0.125408	14411.3	medulla sinuses		4	27	42	0	2	0												2	28	6	2	0	2
0.359469	21309.6	cortex		4	27	15	0	1	3												2	16	24	2	3	1
0.289411	16594.5	cortex		4	42	30	0	1	0												2	20	21	2	3	2
0.116395	11247.7	medulla cords		4	15	30	0	2	3												2	28	9	2	0	2
0.139895	10053.4	medulla sinuses		4	30	42	0	1	0												2	12	27	2	3	2
0.15582	15634.3	cortex		4	42	27	0	1	2												2	0	30	2	3	2
0.150014	14384.3	medulla cords		4	33	42	0	1	0												2	24	18	2	3	2
0.0945535	12225.4	medulla sinuses		4	15	33	0	1	3												2	4	30	2	3	1
0.322643	17356.2	cortex		4	33	15	0	2	3												2	28	12	2	3	1
0.133094	11735.5	medulla sinuses		4	42	24	0	1	2												2	8	30	2	3	2
0.229693	18345.7	medulla cords		4	24	42	0	1	0												2	20	24	2	3	1
0.0694498	15375.9	medulla sinuses		4	15	24	1	2	3												2	16	27	2	3	1
0.0989218	11305.1	medulla cords		4	24	15	0	2	3												2	28	15	2	3	1
0.143268	10853.5	medulla cords		4	42	33	0	1	0												2	24	21	2	3	2
0.0693392	21129	pericapsular adipose tissue		4	39	39	1	2	0												2	32	0	2	2	2
0.231241	15743	cortex		4	18	18	0	2	3												2	32	3	2	2	2
0.126624	12257.5	medulla cords		4	18	39	0	1	0												2	12	30	2	3	1
0.200719	13922.9	medulla cords		4	39	18	0	1	2												2	32	6	2	2	2
0.225933	15192	medulla cords		4	21	15	0	1	3												2	0	33	2	3	2
0.169256	13289	medulla cords		4	15	21	0	2	3												2	32	9	2	0	2
0.0887476	12111.9	medulla sinuses		4	42	21	0	1	2												2	4	33	2	3	2
0.000608239	18437.5	pericapsular adipose tissue		4	42	36	1	1	0												2	28	18	2	3	2
0.103622	20598.6	cortex		4	36	42	0	1	0												2	20	27	2	3	2
0.273707	20925.2	cortex		4	36	15	0	1	3												2	24	24	2	3	2
0.132873	17460.5	medulla sinuses		4	15	36	0	1	3												2	8	33	2	3	2
0.170805	13469.4	medulla cords		4	21	42	0	2	0												2	16	30	2	3	1
0.132817	12245.4	cortex		4	27	45	1	2	0												2	32	12	2	0	1
0.111363	9677.03	medulla cords		4	45	27	1	2	2												2	28	21	2	3	2
0.181642	14476.8	medulla cords		4	30	45	1	1	0												2	12	33	2	3	1
0.116671	14727.7	medulla cords		4	45	30	0	1	0												2	32	15	2	3	1
0.143987	15771.1	medulla cords		4	12	27	1	2	3												2	36	0	2	2	1
0.255184	18205.3	medulla cords		4	27	12	0	1	3												2	0	36	2	3	2
0.192369	18994.1	medulla sinuses		4	30	12	0	1	3												2	20	30	2	3	2
0.141886	11861.2	medulla sinuses		4	12	30	1	2	3												2	36	3	2	2	2
0.15123	11630.9	medulla sinuses		4	39	15	0	2	2												2	24	27	2	3	2
0.17462	11187.2	medulla cords		4	42	18	0	1	2												2	4	36	2	3	1
0.154216	18891.1	medulla cords		4	18	42	1	2	0												2	36	6	2	2	2
0.172076	12774.9	medulla cords		4	18	15	0	2	3												2	16	33	2	3	1
0.118883	15483.4	pericapsular adipose tissue		4	39	42	1	2	0												2	32	18	2	3	2
0.114072	14754	medulla cords		4	15	18	1	2	3												2	28	24	2	3	1
0.149793	13460.8	cortex		4	12	24	1	2	3												2	8	36	2	3	2
0.16533	13722.3	cortex		4	33	45	1	2	0												2	36	9	2	0	2
0.0847664	14515.7	pericapsular adipose tissue		4	45	33	1	2	0												2	12	36	2	3	2
0.0901852	12526.5	medulla sinuses		4	42	39	1	1	0												2	36	12	2	0	1
0.22444	17418.9	cortex		4	15	39	0	2	0												2	32	21	2	3	2
0.149074	15112.6	medulla cords		4	33	12	1	2	3												2	24	30	2	3	2
0.128449	10456.8	medulla sinuses		4	24	12	1	2	3												2	20	33	2	3	1
0.119657	17719.2	medulla cords		4	12	33	1	2	3												2	28	27	2	3	2
0.121648	14421.2	medulla sinuses		4	24	45	1	2	0												2	0	39	2	3	2
0.13232	12269.5	medulla cords		4	45	24	1	2	2												2	36	15	2	0	1
0.0963229	15772.6	medulla sinuses		4	45	36	1	2	0												2	4	39	2	3	2
0.104064	11464.2	medulla sinuses		4	12	21	1	2	3												2	16	36	2	3	2
0.139895	13952.5	medulla cords		4	12	36	1	2	0												2	8	39	2	3	2
0.250152	18071.9	medulla cords		4	36	45	1	2	0												2	40	0	2	2	1
0.114847	27004.2	pericapsular adipose tissue		4	45	21	1	2	2												2	32	24	2	3	2
0.0432403	11681.7	pericapsular adipose tissue		4	21	12	0	2	3												2	40	3	2	2	1
0.0971523	12695.5	medulla sinuses		4	36	12	1	2	3												2	36	18	2	3	2
0.316174	18620.4	cortex		4	21	45	1	2	0												2	40	6	2	2	1
0.133591	16151.6	medulla cords		4	42	42	1	2	0												2	24	33	2	3	2
0.139674	14454.1	medulla cords		4	15	42	1	2	0												2	12	39	2	3	2
0.294001	15694.1	medulla cords		4	15	15	1	2	3												2	40	9	2	0	2
0.0693392	11827.7	medulla sinuses		4	42	15	1	2	2												2	28	30	2	3	2
0.100249	16356.6	cortex		4	27	48	1	2	0												2	20	36	2	3	2
0.165109	13822.7	cortex		4	48	30	1	2	3												2	36	21	2	3	2
0.0970417	10331.4	medulla sinuses		4	45	18	0	2	2												2	40	12	2	0	1
0.322311	18931.3	cortex		4	18	12	1	2	3												2	32	27	2	3	2
0.0988665	8102	medulla sinuses		4	48	27	1	2	2												2	0	42	2	3	2
0.0675145	24085.6	medulla sinuses		4	9	27	1	2	3												2	16	39	2	3	2
0.240531	22933.3	medulla cords		4	18	45	1	2	0												2	4	42	2	3	1
0.291181	22156.9	cortex		4	9	30	1	2	3												2	40	15	2	0	2
0.251977	21015	cortex		4	12	39	0	2	0												2	8	42	2	3	2
0.0698369	8107.1	medulla sinuses		4	12	18	1	2	3												2	36	24	2	3	2
0.29107	23569.7	cortex		4	27	9	1	1	2												2	24	36	2	3	2
0.226652	16025.8	cortex		4	39	12	1	2	2												2	28	33	2	3	2
0.385458	24356.5	cortex		4	30	9	0	2	2												2	12	42	2	3	2
0.0750346	12404.2	medulla sinuses		4	45	39	1	2	0												2	20	39	2	3	2
0.290351	18899.8	medulla sinuses		4	30	48	1	2	0												2	40	18	2	3	2
0.22914	18033.6	cortex		4	39	45	1	2	0												2	32	30	2	3	2
0.0899641	11202	medulla cords		4	33	48	1	2	0												2	44	0	2	2	2
0.170473	10976	cortex		4	9	33	1	2	3												2	44	3	2	2	1
0.0876417	8794.03	medulla sinuses		4	48	33	1	2	3												2	44	6	2	2	2
0.127785	10956.7	medulla sinuses		4	24	9	1	2	2												2	44	9	2	0	2
0.0709981	8594.26	medulla sinuses		4	9	24	1	2	3												2	16	42	2	3	1
0.147249	14154	cortex		4	33	9	1	2	2												2	0	45	2	3	2
0.229472	21758.8	cortex		4	48	24	1	2	2												2	36	27	2	3	2
0.110036	14300.5	cortex		4	24	48	1	2	0												2	4	45	2	3	2
0.105999	15866.6	medulla cords		4	48	21	1	2	2												2	40	21	2	3	2
0.129223	9784.48	cortex		4	9	21	1	2	3												2	28	36	2	3	2
0.291623	19674.8	cortex		4	21	48	1	2	0												2	44	12	2	0	2
0.0708875	7580.65	medulla sinuses		4	36	48	1	2	0												2	8	45	2	3	2
0.174177	18412.9	medulla cords		4	9	36	1	2	0												2	24	39	2	3	2
0.214321	13140.4	cortex		4	48	36	1	2	3												2	32	33	2	3	1
0.0434614	13010.5	pericapsular adipose tissue		4	21	9	0	2	2												2	44	15	2	0	2
0.136909	15806	cortex		4	36	9	1	2	2												2	20	42	2	3	2
0.0791264	10829.1	medulla sinuses		4	12	15	1	2	3												2	12	45	2	3	2
0.0609898	18601.8	pericapsular adipose tissue		4	45	15	1	2	2												2	40	24	2	3	1
0.144374	13850.6	medulla cords		4	45	42	1	2	0												2	36	30	2	3	2
0.12867	14999.8	medulla cords		4	42	45	1	2	0												2	44	18	2	3	2
0.200829	13884.5	cortex		4	12	42	1	2	0												2	16	45	2	3	1
0.160022	12370.3	medulla cords		4	15	12	1	2	3												2	0	48	2	3	2
0.0113907	16774.2	pericapsular adipose tissue		4	42	12	1	2	2												2	48	0	2	2	2
0.158253	14053.7	cortex		4	15	45	1	2	0												2	28	39	2	3	2
0.173846	11334.3	medulla sinuses		4	18	48	1	2	0												2	48	3	2	2	2
0.177827	11651.6	medulla cords		4	39	9	1	2	2												2	32	36	2	3	1
0.336688	19314.6	cortex		4	18	9	1	2	2												2	4	48	2	3	1
0.131158	10979.3	medulla sinuses		4	9	39	0	2	0												2	40	27	2	3	1
0.145646	15490.9	medulla cords		4	9	18	0	2	3												2	48	6	2	2	2
0.243572	24755.5	cortex		4	48	18	1	2	2												2	24	42	2	3	2
0.0923417	9571.58	medulla cords		4	48	39	1	1	3												2	8	48	2	3	2
0.134974	15144	medulla cords		4	39	48	1	2	0												2	44	21	2	3	2
0.162732	14337.6	medulla cords		4	27	51	1	2	0												2	36	33	2	3	2
0.178269	12788.7	medulla cords		4	6	30	1	2	3												2	48	9	2	0	2
0.0451203	16266.9	pericapsular adipose tissue		4	27	6	0	2	2												2	20	45	2	0	1
0.0651369	33290.3	pericapsular adipose tissue		4	30	51	1	1	0												2	12	48	2	3	2
0.42444	18712.7	medulla cords		4	30	6	0	2	2												2	48	12	2	0	2
0.132873	13965.4	medulla cords		4	6	27	0	2	3												2	40	30	2	3	2
0.0622062	11714.3	medulla sinuses		4	51	27	1	2	2												2	44	24	2	3	2
0.122809	11640.5	medulla sinuses		4	51	30	1	2	3												2	48	15	2	0	2
0.0724357	14408.3	pericapsular adipose tissue		4	33	6	0	2	2												2	32	39	2	3	2
0.13525	17778.2	medulla sinuses		4	6	24	0	2	3												2	28	42	2	3	2
0.197788	16403.4	cortex		4	24	51	1	2	0												2	16	48	2	0	1
0.188001	15771.3	medulla cords		4	51	33	0	2	3												2	36	36	2	3	2
0.0568427	20291.4	medulla sinuses		4	33	51	1	2	0												2	24	45	2	0	2
0.147249	14236.3	medulla sinuses		4	51	24	1	2	2												2	0	51	2	3	1
0.0789605	9875.45	medulla sinuses		4	24	6	1	2	2												2	4	51	2	3	1
0.0676804	11052.1	medulla sinuses		4	6	33	1	2	3												2	48	18	2	0	2
0.186011	15754	medulla cords		4	45	45	1	2	0												2	8	51	2	3	1
0.0755875	12774.2	medulla sinuses		4	12	12	1	2	3												2	44	27	2	3	2
0.121537	12123.3	medulla cords		4	45	12	1	2	2												2	40	33	2	3	2
0.265026	16636.6	medulla cords		4	12	45	1	2	0												2	20	48	2	0	2
0.1295	15181.5	pericapsular adipose tissue		4	15	9	1	2	2												2	52	0	2	2	2
0.0692839	7591.97	medulla sinuses		4	21	51	1	2	0												2	52	3	2	2	2
0.0317943	17971.9	pericapsular adipose tissue		4	36	51	1	2	0												2	52	6	2	2	2
0.0839923	11762.2	medulla sinuses		4	48	42	1	1	0												2	48	21	2	3	2
0.145037	13589.5	medulla cords		4	51	36	0	2	3												2	12	51	2	3	2
0.150954	13267.3	medulla cords		4	15	48	1	2	0												2	52	9	2	2	2
0.140337	14425.1	medulla cords		4	48	15	1	2	2												2	32	42	2	3	2
0.178878	19360.9	medulla cords		4	9	15	0	2	0												2	28	45	2	3	2
0.892895	23967.3	cortex		4	6	36	1	2	0												2	36	39	2	3	2
0.0783522	12225.8	medulla cords		4	21	6	1	2	2												2	44	30	2	3	2
0.133425	11690.3	medulla cords		4	36	6	2	1	2												2	52	12	2	0	1
0.0399779	31048.4	pericapsular adipose tissue		4	9	42	2	1	0												2	16	51	2	0	2
0.136135	11709.7	medulla cords		4	6	21	2	1	3												2	48	24	2	3	1
0.0947747	18675.2	cortex		4	42	9	2	1	2												2	24	48	2	0	2
0.075864	14999.7	medulla sinuses		4	42	48	2	1	0												2	40	36	2	3	2
0.199392	15312.4	medulla sinuses		4	51	21	2	1	2												2	0	54	2	3	2
0.129113	15827.6	cortex		4	6	39	2	1	0												2	52	15	2	0	1
0.125187	15181.6	medulla sinuses		4	51	39	2	1	3												2	4	54	2	3	2
0.139508	14697.3	medulla cords		4	18	6	0	1	2												2	8	54	2	3	1
0.133536	11195	medulla cords		4	39	6	2	1	2												2	20	51	2	0	2
0.157368	15783	medulla cords		4	51	18	2	1	2												2	44	33	2	3	2
0.189936	11740.8	medulla cords		4	6	18	2	1	0												2	52	18	2	0	1
0.18026	14322.1	medulla cords		4	39	51	1	1	0												2	48	27	2	3	2
0.188609	16523.7	medulla cords		4	18	51	2	1	0												2	32	45	2	3	2
0.0971523	11927.5	medulla cords		4	12	48	2	1	0												2	12	54	2	3	1
0.179707	16141.9	cortex		4	30	3	2	1	2												2	36	42	2	3	2
0.101078	11924	medulla sinuses		4	27	3	2	1	2												2	28	48	2	3	2
0.21681	19465.8	cortex		4	48	45	2	1	0												2	40	39	2	3	2
0.176168	13587.3	medulla cords		4	12	9	2	1	0												2	56	0	2	2	2
0.0769146	11671.9	medulla sinuses		4	45	9	2	1	2												2	52	21	2	0	2
0.212441	17457.8	medulla cords		4	45	48	2	1	0												2	56	3	2	2	2
0.156207	10127.8	medulla cords		4	9	12	2	1	0												2	16	54	2	0	1
0.112911	8659.94	medulla cords		4	48	12	2	1	2												2	56	6	2	2	2
0.0990323	17720.2	medulla sinuses		4	3	30	2	1	3												2	24	51	2	0	2
0.164003	13053.6	medulla cords		4	54	27	2	1	2												2	48	30	2	3	2
0.218579	14290.3	medulla cords		4	27	54	2	1	0												2	56	9	2	2	2
0.113188	13026.8	medulla sinuses		4	54	30	2	2	2												2	44	36	2	3	2
0.189273	15398.8	cortex		4	30	54	2	1	0												2	0	57	2	3	1
0.0828311	12096.6	medulla sinuses		4	3	27	2	1	3												2	4	57	2	3	2
0.185181	19295.3	medulla cords		4	9	45	2	1	0												2	56	12	2	2	1
0.087697	12334.1	medulla sinuses		4	3	33	2	1	3												2	52	24	2	0	2
0.0455626	21289.9	pericapsular adipose tissue		4	24	54	2	1	0												2	8	57	2	3	1
0.0529168	31827.6	pericapsular adipose tissue		4	24	3	2	1	2												2	20	54	2	0	2
0.108432	13881.5	medulla cords		4	33	54	2	1	0												2	36	45	2	3	1
0.0744816	13661.3	medulla sinuses		4	3	24	2	1	3												2	32	48	2	3	2
0.163616	10919.5	medulla cords		4	33	3	2	1	2												2	56	15	2	2	1
0.0917888	19623.4	pericapsular adipose tissue		4	54	33	2	1	2												2	40	42	2	3	2
0.188388	10136.4	cortex		4	54	24	2	1	2												2	28	51	2	0	1
0.312911	20911.6	cortex		4	42	51	2	1	0												2	12	57	2	3	1
0.26674	15625.5	cortex		4	15	51	2	1	0												2	48	33	2	3	2
0.0769146	9416.35	medulla sinuses		4	6	42	2	1	0												2	52	27	2	0	2
0.106608	19596.4	medulla sinuses		4	15	6	2	1	2												2	44	39	2	3	1
0.0813934	12466.9	medulla sinuses		4	42	6	2	1	2												2	56	18	2	0	1
0.176334	15967.3	pericapsular adipose tissue		4	6	15	2	1	1												2	24	54	2	0	2
0.198728	15886.6	medulla cords		4	51	15	2	1	2												2	16	57	2	3	1
0.0867017	12288.9	medulla sinuses		4	51	42	2	1	0												2	56	21	2	0	2
0.126348	16435.5	medulla sinuses		4	21	3	2	1	2												2	36	48	2	3	1
0.0341167	9320.48	medulla sinuses		4	54	36	2	1	2												2	0	60	2	3	1
0.173072	17042.6	medulla cords		4	21	54	2	1	0												2	60	0	2	2	2
0.104341	10959.5	cortex		4	3	36	1	1	0												2	48	36	2	3	2
0.094277	13209.7	medulla sinuses		4	3	21	2	3	0												2	52	30	2	3	2
0.16251	11154.9	medulla cords		4	54	21	2	1	2												2	60	3	2	2	2
0.0111695	11048.4	pericapsular adipose tissue		4	36	54	2	1	0												2	4	60	2	3	2
0.0411944	26681.6	pericapsular adipose tissue		4	36	3	2	1	2												2	32	51	2	2	2
0.0838264	13371.1	medulla sinuses		4	3	39	2	1	0												2	40	45	2	3	2
0.236881	17555	cortex		4	18	54	2	1	0												2	60	6	2	2	1
0.247056	18208.4	cortex		4	39	54	2	1	0												2	20	57	2	0	1
0.144816	14378.3	medulla cords		4	3	18	2	1	1												2	8	60	2	3	2
0.210119	15061.2	medulla cords		4	54	39	2	1	2												2	60	9	2	2	1
0.253636	13656.4	medulla cords		4	54	18	2	1	2												2	28	54	2	2	2
0.200774	15465.5	medulla cords		4	48	48	2	1	0												2	44	42	2	3	2
0.273763	29069.2	cortex		4	48	9	2	1	2												2	56	24	2	0	2
0.13149	11334.7	medulla cords		4	18	3	2	1	2												2	60	12	2	2	1
0.186176	13581.6	medulla cords		4	9	9	2	1	1												2	12	60	2	3	1
0.115676	11665.1	medulla sinuses		4	9	48	2	1	1												2	52	33	2	3	1
0.0743157	10134.1	medulla sinuses		4	39	3	2	1	2												2	48	39	2	3	1
0.2517	18166.7	cortex		4	6	12	2	1	1												2	60	15	2	2	2
0.0739287	19423.5	pericapsular adipose tissue		4	12	51	2	1	0												2	24	57	2	0	1
0.118717	11997.5	medulla cords		4	6	45	2	1	1												2	16	60	2	3	1
0.0497097	13588.7	medulla sinuses		4	45	51	2	1	0												2	56	27	2	0	2
0.203705	14370.9	medulla cords		4	51	45	2	1	0												2	36	51	2	2	2
0.0962676	12008.7	medulla cords		4	45	6	2	1	2												2	40	48	2	3	2
0.0712745	11274.2	pericapsular adipose tissue		4	51	12	2	1	2												2	60	18	2	2	1
0.0830523	15160.8	medulla sinuses		4	12	6	2	1	1												2	32	54	3	2	1
0.0425767	19548.4	pericapsular adipose tissue		4	27	57	2	1	0												2	44	45	2	3	2
0.164667	16049.9	cortex		4	30	57	2	1	0												2	0	63	2	3	1
0.0802322	12177	medulla sinuses		4	57	27	2	1	2												2	4	63	2	3	1
0.153497	11766.4	medulla cords		4	30	0	2	1	2												2	52	36	2	3	1
0.0646392	12457.3	medulla sinuses		4	57	30	2	1	2												2	20	60	2	2	1
0.234006	16025.6	cortex		4	0	30	2	1	3												2	8	63	2	3	1
0.282776	22186.6	cortex		4	0	27	2	1	3												2	28	57	3	2	2
0.105778	13736.2	medulla sinuses		4	27	0	2	1	2												2	56	30	2	2	1
0.187282	17538.7	medulla cords		4	24	0	2	1	2												2	60	21	2	2	1
0.160188	13101.8	medulla cords		4	3	15	2	1	1												2	48	42	2	3	1
0.140006	16648.3	medulla cords		4	54	15	2	1	1												2	64	0	3	2	1
0.0793475	9432.65	medulla sinuses		4	15	54	2	1	0												2	64	3	3	2	1
0.173016	14461.9	medulla sinuses		4	42	54	2	1	0												2	12	63	2	3	1
0.120984	14423.5	medulla cords		4	15	3	2	1	2												2	64	6	3	2	1
0.18684	17136.9	medulla cords		4	54	42	2	1	0												2	24	60	2	2	1
0.134918	12071	medulla cords		4	42	3	2	1	2												2	60	24	2	2	2
0.0776887	17170.8	medulla sinuses		4	33	0	2	1	2												2	64	9	3	2	2
0.23467	16454.5	cortex		4	24	57	2	1	0												2	40	51	3	2	2
0.0258225	11562.8	pericapsular adipose tissue		4	57	24	2	1	2												2	36	54	3	2	1
0.154382	10029.3	medulla cords		4	33	57	2	1	0												2	56	33	3	2	1
0.332541	18329.3	cortex		4	0	33	2	1	3												2	16	63	3	2	1
0.155322	16169.4	cortex		4	57	33	2	1	2												2	52	39	2	3	1
0.246392	18746.5	medulla cords		4	3	42	2	1	0												2	64	12	3	2	2
0.142715	11935.1	medulla cords		4	0	24	2	1	3												2	44	48	2	2	1
0.361681	21013.4	cortex		4	0	21	3	3	1												2	32	57	3	2	1
0.113022	14071.3	medulla cords		4	21	57	3	4	0												2	64	15	3	2	2
0.182803	17506	cortex		4	36	57	3	4	0												2	48	45	2	3	1
0.291678	22281.9	cortex		4	0	36	3	4	0												2	60	27	3	2	1
0.112027	10867.5	medulla cords		4	57	36	3	4	2												2	0	66	2	3	2
0.226928	20999.8	medulla cords		4	21	0	3	4	2												2	20	63	3	2	1
0.259552	16539.1	cortex		4	36	0	3	4	2												2	4	66	2	3	1
0.307658	21616.3	cortex		4	57	21	3	4	2												2	28	60	3	2	1
0.199281	13113.7	medulla cords		4	51	48	3	4	1												2	64	18	3	2	1
0.178269	12243.9	cortex		4	6	48	3	4	1												2	8	66	3	3	1
0.0294719	21532.3	pericapsular adipose tissue		4	9	51	3	4	1												2	56	36	3	2	1
0.141056	13405.7	cortex		4	6	9	3	4	1												2	52	42	3	2	1
0.11916	15391.3	medulla cords		4	9	6	3	4	1												2	60	30	3	2	1
0.0937241	16532.3	medulla sinuses		4	48	51	3	4	1												2	12	66	3	3	1
0.324247	18751.9	cortex		4	48	6	3	4	2												2	40	54	3	2	1
0.243351	17117.7	cortex		4	51	9	3	4	1												2	64	21	3	2	1
0.160962	14999.6	medulla cords		4	12	54	3	4	1												2	44	51	3	2	1
0.0620957	26161.3	pericapsular adipose tissue		4	39	0	3	4	2												2	24	63	3	2	1
0.10799	13769.1	medulla cords		4	0	39	3	4	0												2	36	57	3	2	1
0.0963782	11197.7	medulla sinuses		4	12	3	3	4	1												2	48	48	3	2	1
0.147249	12526.4	medulla cords		4	45	54	3	4	1												2	16	66	3	2	2
0.24324	15989.4	cortex		4	18	57	3	3	0												2	68	0	3	2	1
0.134587	16264.4	medulla cords		4	45	3	3	4	2												2	32	60	3	2	1
0.109759	11815.2	medulla cords		4	39	57	3	4	1												2	68	3	3	2	1
0.189383	19461.9	cortex		4	18	0	3	4	2												2	56	39	3	2	1
0.271109	14310.6	cortex		4	57	39	3	4	2												2	68	6	3	2	1
0.13514	14888.9	medulla cords		4	3	12	3	4	1												2	64	24	3	2	1
0.205529	18115.1	cortex		4	57	18	3	4	0												2	60	33	3	2	1
0.0508156	11231.2	medulla sinuses		4	0	18	3	3	1												2	68	9	3	2	1
0.0932264	11993.7	medulla sinuses		4	3	45	3	4	1												2	52	45	3	2	1
0.105834	14325.9	cortex		4	54	12	3	4	1												2	28	63	3	2	1
0.253249	17090.4	cortex		4	54	45	3	4	1												2	20	66	3	2	1
0.121482	10288.9	medulla sinuses		4	15	57	3	4	0												2	0	69	2	2	1
0.10329	11399.4	medulla sinuses		4	0	15	3	4	1												2	68	12	3	2	1
0.114017	13666	medulla sinuses		4	15	0	3	4	1												2	4	69	3	3	1
0.207078	13983.7	medulla cords		4	57	42	3	4	1												2	8	69	3	3	1
0.0606027	15698.7	medulla sinuses		4	42	0	3	4	2												2	64	27	3	2	1
0.189881	14070.7	medulla cords		4	57	15	3	4	1												2	40	57	3	2	1
0.14089	15437.3	medulla sinuses		4	42	57	3	4	1												2	68	15	3	2	1
0.122256	10655	pericapsular adipose tissue		4	0	42	3	4	1												2	44	54	3	2	1
0.105999	11799.2	medulla cords		4	51	6	3	4	1												2	36	60	3	2	1
0.322311	18810.2	cortex		4	51	51	3	4	1												2	60	36	3	2	1
0.145701	17083.1	medulla cords		4	6	51	3	4	1												2	56	42	3	2	1
0.125408	15144.4	medulla cords		4	6	6	3	3	1												2	12	69	3	2	1
0.0779099	13978.2	medulla sinuses		4	54	48	3	4	1												2	48	51	3	2	1
0.123804	11729.7	medulla sinuses		4	9	54	3	4	1												2	24	66	3	2	1
0.300083	18846.5	cortex		4	54	9	3	4	1												2	68	18	3	2	1
0.0639204	16313	pericapsular adipose tissue		4	3	9	3	4	1												2	32	63	3	2	1
0.0899088	19572.3	medulla sinuses		4	3	48	3	4	1												2	64	30	3	2	1
0.133038	13052	medulla cords		4	48	3	3	4	2												2	52	48	3	2	1
0.16251	13986.8	medulla cords		4	9	3	3	4	1												2	16	69	3	2	2
0.174454	17772.9	medulla cords		4	48	54	3	4	1												2	68	21	3	2	1
0.15593	14646.9	medulla cords		4	0	12	3	4	1												2	60	39	3	2	1
0.102239	15424.7	medulla sinuses		4	45	57	3	4	1												2	28	66	3	2	1
0.150235	16167	medulla cords		4	57	12	3	4	1												2	20	69	3	2	1
0.0879182	15058.9	medulla sinuses		4	12	0	3	3	1												2	56	45	3	2	1
0.116229	13317.7	medulla sinuses		4	0	45	3	4	1												2	72	0	3	2	2
0.137738	13577.9	medulla cords		4	12	57	3	4	1												2	0	72	3	2	1
0.347083	16616.9	cortex		4	57	45	3	4	1												2	64	33	3	2	1
0.12303	19361.6	medulla cords		4	45	0	3	4	2												2	44	57	3	2	1
0.0838264	13569.5	pericapsular adipose tissue		4	51	54	3	4	1												2	72	3	3	2	1
0.145811	12843.8	cortex		4	6	54	3	4	1												2	4	72	3	2	1
0.169975	15214.6	medulla cords		4	3	6	3	3	1												2	68	24	3	2	1
0.0828311	32258.1	pericapsular adipose tissue		4	54	6	3	4	1												2	40	60	3	2	1
0.0984794	13664.7	medulla sinuses		4	3	51	3	4	1												2	72	6	3	2	1
0.0999724	8987.77	medulla sinuses		4	54	51	3	4	1												2	48	54	3	2	1
0.0941664	21881.4	pericapsular adipose tissue		4	6	3	3	3	1												2	8	72	3	2	1
0.189273	14387.4	medulla cords		4	51	3	3	4	1												2	36	63	3	2	1
0.193309	17865.6	cortex		4	9	0	3	4	1												2	72	9	3	2	1
0.115731	21111.8	medulla cords		4	48	57	3	4	1												2	52	51	3	2	1
0.176389	11038.9	medulla cords		4	9	57	3	3	1												2	72	12	3	2	1
0.185347	16620.6	medulla cords		4	0	48	3	4	1												2	12	72	3	2	1
0.0656345	11666.4	medulla sinuses		4	48	0	3	4	0												2	24	69	3	2	1
0.145203	16594.5	medulla cords		4	0	9	3	4	1												2	68	27	3	2	1
0.211335	16349.8	medulla cords		4	57	9	3	4	1												2	60	42	3	2	1
0.189605	19170.6	cortex		4	57	48	3	4	1												2	32	66	3	2	1
0.330495	19383	cortex		4	3	3	3	4	1												2	64	36	3	2	1
0.112192	12993.9	medulla sinuses		4	54	3	3	4	1												2	72	15	3	2	1
0.11916	13190.5	medulla cords		4	54	54	3	4	1												2	56	48	3	2	1
0.207631	16467	medulla sinuses		4	3	54	3	3	1												2	16	72	3	2	1
0.120763	11653	medulla sinuses		4	0	51	3	4	1												2	72	18	3	2	1
0.231297	14621	medulla cords		4	6	57	3	3	1												2	68	30	3	2	1
0.141554	14042.1	medulla cords		4	57	51	3	4	1												2	44	60	3	2	1
0.193807	19257.1	medulla sinuses		4	51	57	3	3	1												2	28	69	3	2	1
0.0782969	20107.2	pericapsular adipose tissue		4	0	6	3	3	1												2	48	57	3	2	1
0.121095	17121	medulla sinuses		4	51	0	3	4	1												2	40	63	3	2	1
0.15582	13222.1	medulla cords		4	57	6	3	3	1												2	20	72	3	2	1
0.124025	15675.7	medulla cords		4	6	0	3	4	1												2	64	39	3	2	1
0.0941111	7951.61	medulla sinuses		4	54	57	3	3	1												2	52	54	3	2	1
0.229583	19299.6	medulla cords		4	57	3	3	4	1												2	60	45	3	2	1
0.247996	22897.1	cortex		4	57	54	3	4	1												2	0	75	3	2	1
0.309483	18090.6	cortex		4	3	57	3	4	1												2	72	21	3	2	1
0.165386	12365.1	medulla cords		4	0	3	3	4	1												2	4	75	3	2	1
0.238319	20933.8	medulla sinuses		4	54	0	3	4	1												2	36	66	3	2	1
0.294996	16330.4	cortex		4	3	0	3	4	1												2	8	75	3	2	1
0.0708322	10665	medulla sinuses		4	0	54	3	3	1												2	68	33	3	2	1
0.153442	16584	medulla cords		4	0	0	3	4	1												2	56	51	3	2	1
0.186508	18085.2	medulla cords		4	57	0	3	4	1												2	72	24	3	2	1
0.138955	14679.2	medulla cords		4	0	57	3	3	1												2	24	72	3	2	1
0.303235	17745.4	cortex		4	57	57	3	4	1												2	12	75	3	2	1
0.15217	12692.6	medulla cords																			2	76	0	3	2	1
0.173403	16043.3	medulla cords																			2	32	69	3	2	1
0.101023	11263.5	medulla sinuses																			2	76	3	3	2	1
0.184739	14345.2	medulla cords																			2	76	6	3	2	1
0.324468	19536.9	cortex																			2	76	9	3	2	1
0.199724	14068	cortex																			2	64	42	3	2	2
0.153166	11723.7	medulla cords																			2	16	75	3	2	1
0.101023	15299.1	medulla sinuses																			2	60	48	3	2	1
0.0790711	12239.8	medulla sinuses																			2	48	60	3	2	1
0.0470003	20806.1	pericapsular adipose tissue																			2	44	63	3	2	1
0.21034	14072.6	medulla cords																			2	72	27	3	2	1
0.155599	11406.4	medulla cords																			2	68	36	3	2	1
0.151064	13684.7	medulla sinuses																			2	76	12	3	2	2
0.13713	10449	medulla cords																			2	52	57	3	2	1
0.142549	11421.1	medulla cords																			2	40	66	3	2	1
0.174509	13712.8	cortex																			2	28	72	3	2	1
0.145867	12624.3	medulla cords																			2	76	15	3	2	1
0.0794028	8771.97	medulla sinuses																			2	20	75	3	2	1
0.0863146	20268.5	pericapsular adipose tissue																			2	56	54	3	2	1
0.0399226	16715.2	pericapsular adipose tissue																			2	36	69	3	2	1
0.0122201	27500	pericapsular adipose tissue																			2	72	30	3	2	1
0.0291955	11271	pericapsular adipose tissue																			2	0	78	3	2	1
0.0608792	9920.97	medulla sinuses																			2	4	78	3	2	1
0.227924	16819	medulla cords																			2	76	18	3	2	1
0.0723804	10533.6	medulla sinuses																			2	64	45	3	2	1
0.0692286	16309.5	medulla sinuses																			2	68	39	3	2	1
0.0700028	11176.4	medulla sinuses																			2	8	78	3	2	1
0.290683	16769.1	cortex																			2	60	51	3	2	1
0.334476	25221.9	cortex																			2	24	75	3	2	1
0.0773569	14924.5	pericapsular adipose tissue																			2	32	72	3	2	1
0.166547	15976.7	cortex																			2	76	21	3	2	1
0.219574	15802.2	medulla cords																			2	12	78	3	2	1
0.153719	11553	medulla cords																			2	48	63	3	2	1
0.14935	20376	medulla sinuses																			2	72	33	3	2	1
0.164722	14137.1	cortex																			2	44	66	3	2	1
0.0285319	26415.4	pericapsular adipose tissue																			2	52	60	3	2	1
0.126845	12912.2	medulla cords																			2	16	78	3	2	1
0.0325684	28951.6	pericapsular adipose tissue																			2	76	24	3	2	1
0.176168	19177.5	cortex																			2	40	69	3	2	1
0.0619298	15994.3	pericapsular adipose tissue																			2	56	57	3	2	1
0.164501	14226.5	medulla cords																			2	68	42	3	2	1
0.112469	14424.4	medulla sinuses																			2	80	0	3	2	1
0.232734	13713.5	cortex																			2	64	48	3	2	1
0.476472	19127.7	cortex																			2	80	3	3	2	1
0.18214	14973.8	medulla cords																			2	28	75	3	2	1
0.202378	14611.2	medulla sinuses																			2	80	6	3	2	1
0.202433	14927.7	cortex																			2	36	72	3	2	1
0.260713	18308.8	cortex																			2	72	36	3	2	1
0.171357	13590.6	medulla cords																			2	80	9	3	2	1
0.140724	11776.7	medulla cords																			2	20	78	3	2	1
0.126237	12587.3	medulla cords																			2	76	27	3	2	1
0.1765	15727	medulla cords																			2	60	54	3	2	1
0.391706	17095.4	cortex																			2	80	12	3	2	1
0.179043	16270	cortex																			2	0	81	3	2	1
0.142604	12488	medulla sinuses																			2	4	81	3	2	1
0.178159	11320.7	medulla cords																			2	80	15	3	2	1
0.188499	15685.6	cortex																			2	8	81	3	2	1
0.116837	14271.4	medulla cords																			2	32	75	3	2	1
0.078684	13016	medulla sinuses																			2	68	45	3	2	1
0.147913	16093.9	medulla cords																			2	24	78	3	2	1
0.214377	22419.1	medulla sinuses																			2	48	66	3	2	1
0.104617	9677	medulla sinuses																			2	52	63	3	2	1
0.0921205	16524.5	medulla cords																			2	76	30	3	2	1
0.161902	13228.3	cortex																			2	64	51	3	2	1
0.104009	13339.8	medulla sinuses																			2	44	69	3	2	1
0.169865	15764.5	medulla cords																			2	12	81	3	2	1
0.134642	18980.6	medulla cords																			2	72	39	3	2	1
0.0877523	28917.9	pericapsular adipose tissue																			2	80	18	3	2	1
0.0932817	15217.7	medulla sinuses																			2	56	60	3	2	1
0.235278	19999.5	cortex																			2	40	72	3	2	1
0.172242	18514.2	medulla cords																			2	16	81	3	2	1
0.0842134	13202.4	medulla sinuses																			2	80	21	3	2	1
0.0951617	15452.8	medulla cords																			2	60	57	3	2	1
0.147857	14573.5	medulla cords																			2	76	33	3	2	1
0.0834393	10794.5	cortex																			2	28	78	3	2	1
0.110976	11289.8	medulla sinuses																			2	36	75	3	2	1
0.185347	11494.2	medulla cords																			2	68	48	3	2	1
0.210838	41311.5	pericapsular adipose tissue																			2	72	42	3	2	1
0.108875	21307.8	medulla sinuses																			2	20	81	3	2	1
0.100083	11720	cortex																			2	80	24	3	2	1
0.0844899	15822.9	medulla sinuses																			2	64	54	3	2	1
0.145037	14745.5	medulla sinuses																			2	0	84	3	2	1
0.190047	14791.4	medulla cords																			2	84	0	3	2	1
0.33984	17416.5	medulla sinuses																			2	52	66	3	2	1
0.152834	19089	medulla cords																			2	84	3	3	2	1
0.0838264	10407.5	medulla sinuses																			2	48	69	3	2	1
0.187725	14649.2	medulla cords																			2	76	36	3	2	1
0.0100636	7331.06	pericapsular adipose tissue																			2	4	84	3	2	1
0.135416	11950	medulla cords																			2	84	6	3	2	1
0.144706	17328.6	medulla cords																			2	56	63	3	2	1
0.0875311	9748.61	medulla sinuses																			2	32	78	3	2	1
0.291844	21284	cortex																			2	44	72	3	2	1
0.112579	10929.8	cortex																			2	8	84	3	2	1
0.0416367	11182.3	pericapsular adipose tissue																			2	80	27	3	2	1
0.00646945	18709.7	pericapsular adipose tissue																			2	84	9	3	2	1
0.153774	11416	medulla cords																			2	24	81	3	2	1
0.122975	15285.7	medulla sinuses																			2	12	84	3	2	1
0.298866	18251.2	cortex																			2	60	60	3	2	1
0.202212	13062.5	medulla cords																			2	84	12	3	2	1
0.258944	17162.8	cortex																			2	72	45	3	2	1
0.312635	21624.8	cortex																			2	40	75	3	2	1
0.125021	14473.8	medulla cords																			2	68	51	3	2	1
0.203484	14031.8	medulla cords																			2	84	15	3	2	1
0.12762	14399.2	medulla cords																			2	76	39	3	2	1
0.0909594	8669.35	medulla sinuses																			2	80	30	3	2	1
0.228366	19844	medulla cords																			2	16	84	3	2	1
0.0596627	25591	pericapsular adipose tissue																			2	28	81	3	2	1
0.0990323	10232.1	medulla sinuses																			2	64	57	3	2	1
0.145811	11646.5	medulla cords																			2	36	78	3	2	1
0.288582	23365.8	cortex																			2	84	18	3	2	1
0.152723	13589.6	medulla cords																			2	20	84	3	2	1
0.0978712	12429.2	medulla cords																			2	52	69	3	2	1
0.164003	20108.9	medulla sinuses																			2	72	48	3	2	1
0.184905	21038.5	medulla cords																			2	48	72	3	2	1
0.147139	14900.1	medulla sinuses																			2	80	33	3	2	1
0.138015	14391.6	medulla cords																			2	56	66	3	2	1
0.9389	19353.7	cortex																			2	84	21	3	2	1
0.0434614	20107.2	pericapsular adipose tissue																			2	68	54	3	2	1
0.177329	15393.2	medulla cords																			2	76	42	3	2	1
0.182085	13658.1	cortex																			2	44	75	3	2	1
0.0904064	12568.3	pericapsular adipose tissue																			2	60	63	3	2	1
0.451811	23012.8	cortex																			2	0	87	3	2	1
0.117998	18574.2	medulla sinuses																			2	4	87	3	2	1
0.155599	15016.9	medulla cords																			2	32	81	3	2	1
0.278352	15465.1	cortex																			2	84	24	3	2	1
0.145369	14805.2	cortex																			2	24	84	3	2	1
0.0632568	15276	pericapsular adipose tissue																			2	8	87	3	2	1
0.0788499	13547.9	medulla sinuses																			2	40	78	3	2	1
0.127122	16606.5	cortex																			2	64	60	3	2	1
0.142826	12981.5	medulla cords																			2	80	36	3	2	1
0.164612	15533.5	medulla cords																			2	12	87	3	3	2
0.126127	12632	medulla cords																			2	88	0	3	2	1
0.115897	16566.4	cortex																			2	88	3	3	2	1
0.117943	12518.3	medulla sinuses																			2	88	6	3	2	1
0.235776	11665.3	medulla cords																			2	72	51	3	2	1
0.149959	16301	cortex																			2	84	27	3	2	1
0.0463367	15677.4	pericapsular adipose tissue																			2	76	45	3	2	1
0.131711	15674.1	medulla sinuses																			2	16	87	3	3	1
0.175781	15179.8	cortex																			2	88	9	3	3	1
0.296489	20871.2	cortex																			2	28	84	3	2	1
0.0571745	16451.6	pericapsular adipose tissue																			2	36	81	3	2	1
0.0539674	10994.4	pericapsular adipose tissue																			2	68	57	3	2	1
0.219685	15523.7	medulla cords																			2	88	12	3	2	1
0.117556	12809.1	medulla sinuses																			2	52	72	3	2	1
0.219906	18496.7	medulla cords																			2	56	69	3	2	1
0.245563	21940.9	cortex																			2	80	39	3	2	1
0.195742	15840.9	medulla cords																			2	48	75	3	2	1
0.0586674	9655.58	pericapsular adipose tissue																			2	84	30	3	2	1
0.119602	13440.5	medulla cords																			2	60	66	3	2	1
0.0355543	12365.3	pericapsular adipose tissue																			2	88	15	3	2	1
0.192314	14917.9	medulla cords																			2	20	87	3	3	1
0.197567	15063.3	medulla cords																			2	44	78	3	2	1
0.17567	12314.1	cortex																			2	64	63	3	2	1
0.189162	12755	medulla cords																			2	88	18	3	2	1
0.0401991	10580.6	medulla sinuses																			2	32	84	3	2	1
0.0761404	12654.5	medulla sinuses																			2	76	48	3	2	1
0.117611	12007.9	medulla cords																			2	72	54	3	0	1
0.0160907	20161.3	pericapsular adipose tissue																			2	0	90	3	2	1
0.255792	17614.4	cortex																			2	4	90	3	2	1
0.335969	17900.2	cortex																			2	84	33	3	2	1
0.17567	13693.3	medulla cords																			2	24	87	3	2	1
0.0982582	13969.1	medulla sinuses																			2	40	81	3	2	1
0.0926735	14273.7	medulla sinuses																			2	8	90	3	2	1
0.128615	15227.3	medulla cords																			2	80	42	3	2	1
0.166934	15828.7	medulla cords																			2	88	21	3	2	1
0.17003	16874.4	medulla cords																			2	68	60	3	2	1
0.135195	17157.8	medulla sinuses																			2	12	90	3	3	2
0.153829	13317.4	medulla cords																			2	56	72	3	2	1
0.176887	13557.7	medulla cords																			2	88	24	3	2	1
0.151286	11897.1	medulla cords																			2	52	75	3	2	1
0.0701134	12707	medulla sinuses																			2	84	36	3	2	1
0.112082	13422.8	medulla cords																			2	36	84	3	2	1
0.143655	13677.4	medulla cords																			2	28	87	3	0	1
0.0589439	16807.6	pericapsular adipose tissue																			2	16	90	3	3	2
0.0868123	12083	medulla sinuses																			2	60	69	3	0	1
0.218192	24601.1	cortex																			2	76	51	3	0	1
0.153608	10287.8	medulla cords																			2	48	78	3	2	2
0.346254	23005.6	cortex																			2	80	45	3	2	1
0.199502	16019.2	cortex																			2	72	57	2	0	1
0.12303	12422.7	medulla sinuses																			2	64	66	3	2	1
0.0389273	7472.81	pericapsular adipose tissue																			2	92	0	3	2	1
0.0703345	9314.23	medulla sinuses																			2	92	3	3	2	1
0.129334	10229.1	medulla cords																			2	88	27	3	2	1
0.107437	18159.8	cortex																			2	44	81	3	2	1
0.0254354	10143	medulla sinuses																			2	92	6	3	3	1
0.24042	25173	cortex																			2	20	90	3	3	2
0.17556	8855.97	medulla cords																			2	92	9	3	3	1
0.168537	21486.5	cortex																			2	84	39	3	2	1
0.361294	18843.6	cortex																			2	32	87	4	0	2
0.0898535	16703.6	medulla cords																			2	68	63	3	2	1
0.265911	22886.6	cortex																			2	92	12	3	3	1
0.204036	25273	medulla cords																			2	88	30	3	2	1
0.491789	23866.4	cortex																			2	0	93	3	2	1
0.198894	15139.8	medulla cords																			2	40	84	3	2	1
0.0789052	13715.1	medulla sinuses																			2	4	93	3	0	1
0.149737	10908.6	medulla cords																			2	24	90	4	0	2
0.332873	20610.1	cortex																			2	92	15	3	2	1
0.109041	14551.5	cortex																			2	76	54	4	0	2
0.156373	13988.9	medulla sinuses																			2	80	48	3	0	1
0.153331	12580.2	medulla cords																			2	8	93	3	0	1
0.136411	18739.2	medulla sinuses																			2	56	75	3	0	1
0.152944	14267.5	cortex																			2	72	60	4	0	2
0.385734	15360.7	cortex																			2	60	72	4	0	2
0.220017	15666	cortex																			2	92	18	3	2	1
0.12961	15211.5	medulla cords																			2	52	78	3	0	2
0.0794028	9865.19	medulla sinuses																			2	12	93	3	3	2
0.091457	13199.2	medulla sinuses																			2	84	42	3	2	2
0.288913	20450	cortex																			2	88	33	3	2	2
0.268067	17039.8	cortex																			2	64	69	4	0	2
0.036052	12845.8	pericapsular adipose tissue																			2	36	87	4	0	2
0.087144	14482.3	medulla sinuses																			2	48	81	4	0	2
0.0774675	9515.77	medulla cords																			2	28	90	4	0	2
0.245341	11580.6	medulla cords																			2	92	21	4	2	2
0.121261	11926.1	cortex																			2	16	93	4	3	2
0.105004	11451.1	medulla cords																			2	68	66	4	0	2
0.0971523	12580.6	medulla sinuses																			2	44	84	4	0	2
0.133702	12616.7	medulla cords																			2	80	51	4	0	2
0.104341	13481.9	medulla cords																			2	76	57	4	0	2
0.0759746	16365.3	medulla cords																			2	92	24	4	2	2
0.0842134	12829	medulla sinuses																			2	88	36	4	2	2
0.141167	14583.3	medulla cords																			2	20	93	4	3	2
0.149074	12585.8	medulla cords																			2	84	45	4	0	2
0.156207	11854.5	cortex																			2	32	90	4	0	2
0.0414708	14318.6	pericapsular adipose tissue																			2	72	63	4	0	2
0.101078	14845.2	medulla sinuses																			2	40	87	4	0	2
0.23185	20350.1	cortex																			2	92	27	4	2	2
0.136909	11052.9	medulla cords																			2	96	0	4	2	2
0.107437	11379	medulla cords																			2	0	96	4	0	2
0.110755	13890.9	medulla cords																			2	56	78	4	0	2
0.0539674	8995.97	medulla sinuses																			2	60	75	4	0	2
0.0580039	13483.5	medulla cords																			2	24	93	4	0	2
0.0607133	18500.5	cortex																			2	96	3	4	3	2
0.110699	11576.7	medulla cords																			2	4	96	4	0	2
0.101244	13824.5	pericapsular adipose tissue																			2	96	6	4	3	1
0.359469	17057	cortex																			2	88	39	4	0	2
0.209511	19382.1	medulla cords																			2	52	81	4	0	2
0.119823	13946.3	medulla sinuses																			2	8	96	4	0	2
0.159359	11800.2	medulla cords																			2	64	72	4	0	2
0.195576	19159.2	cortex																			2	96	9	4	3	2
0.210893	18126.7	cortex																			2	80	54	4	0	2
0.0476638	20085.6	medulla sinuses																			2	84	48	4	0	2
0.0552944	7637.81	medulla cords																			2	12	96	4	0	2
0.108211	11183.8	medulla cords																			2	48	84	4	0	2
0.226707	13347.2	cortex																			2	96	12	4	0	2
0.339563	16386.1	cortex																			2	92	30	4	0	2
0.0539121	9370.97	medulla sinuses																			2	76	60	4	0	2
0.0878076	9235.42	medulla sinuses																			2	68	69	4	0	2
0.149682	16881.3	medulla cords																			2	36	90	4	0	2
0.171357	14254.3	cortex																			2	28	93	4	0	2
0.0224495	34354.8	pericapsular adipose tissue																			2	96	15	4	0	2
0.126956	13368.7	medulla sinuses																			2	16	96	4	0	2
0.234448	12546.4	medulla sinuses																			2	44	87	4	0	2
0.0879182	12462.9	medulla sinuses																			2	88	42	4	0	2
0.12104	11200.3	medulla sinuses																			2	96	18	4	0	2
0.156704	20258.1	medulla cords																			2	72	66	4	0	2
0.210561	13440.4	cortex																			2	92	33	4	0	2
0.100912	11590.4	medulla sinuses																			2	20	96	4	0	2
0.149903	17351.3	medulla cords																			2	80	57	4	0	2
0.0560686	47483.9	pericapsular adipose tissue																			2	84	51	4	0	2
0.207465	17861.4	medulla cords																			2	96	21	4	0	2
0.103124	9445.32	medulla sinuses																			2	32	93	4	0	2
0.129278	15305.1	medulla sinuses																			2	60	78	4	0	2
0.192314	12580.1	medulla cords																			2	56	81	4	0	2
0.10517	13066.8	medulla sinuses																			2	40	90	4	0	2
0.129223	14364.6	medulla sinuses																			2	64	75	4	0	2
0.111971	14368.2	medulla sinuses																			2	76	63	4	0	2
0.101521	12814.9	pericapsular adipose tissue																			2	92	36	4	0	2
0.23854	16941.7	medulla cords																			2	52	84	4	0	2
0.135361	15654.5	medulla cords																			2	88	45	4	0	2
0.106055	13655.5	medulla cords																			2	96	24	4	0	2
0.064418	8274.52	medulla sinuses																			2	24	96	4	0	2
0.183743	30080.6	pericapsular adipose tissue																			2	0	99	4	0	2
0.11833	18012.9	medulla cords																			2	68	72	4	0	2
0.0853746	8924.32	medulla sinuses																			2	4	99	4	0	2
0.511418	20914.5	cortex																			2	8	99	4	0	2
0.559856	22531	cortex																			2	48	87	4	0	2
0.11822	11080.5	medulla cords																			2	36	93	4	0	2
0.134642	19271.1	medulla cords																			2	72	69	4	0	2
0.106663	14976.5	medulla sinuses																			2	12	99	4	0	2
0.106055	13004	cortex																			2	96	27	4	0	2
0.0789605	11117.9	medulla cords																			2	84	54	4	0	2
0.1201	9507.97	medulla cords																			2	92	39	4	0	2
0.131214	12160.9	medulla cords																			2	80	60	4	0	2
0.113851	9342.03	medulla cords																			2	100	0	4	0	2
0.103069	28419.4	pericapsular adipose tissue																			2	28	96	4	0	2
0.100857	11254.1	medulla sinuses																			2	100	3	4	0	2
0.242964	18463.5	cortex																			2	100	6	4	0	2
0.156317	14119.8	medulla cords																			2	44	90	4	0	2
0.0597733	8729.84	cortex																			2	88	48	4	0	2
0.118662	13121.3	medulla cords																			2	16	99	4	0	2
0.130771	11791.1	medulla cords																			2	100	9	4	0	2
0.289411	20634.1	medulla cords																			2	96	30	4	0	2
0.198009	14841.4	medulla cords																			2	76	66	4	0	2
0.13044	12146.3	medulla cords																			2	100	12	4	0	2
0.286868	20551.8	cortex																			2	60	81	4	0	2
0.0778546	11891.5	medulla sinuses																			2	64	78	4	0	2
0.0039812	17096.8	pericapsular adipose tissue																			2	56	84	4	0	2
0.101852	16150.4	medulla sinuses																			2	20	99	4	0	2
0.0803981	9330.97	medulla sinuses																			2	100	15	4	0	2
0.17285	11723.5	medulla cords																			2	92	42	4	0	2
0.0738181	11302.3	medulla sinuses																			2	32	96	4	0	2
0.255682	17602.4	cortex																			2	68	75	4	0	2
0.141222	15598.6	medulla cords																			2	40	93	4	0	2
0.118828	11211.7	medulla cords																			2	52	87	4	0	2
0.254741	17240.4	cortex																			2	96	33	4	0	2
0.250539	19425.3	cortex																			2	84	57	4	0	2
0.0825546	11171.8	medulla sinuses																			2	100	18	4	0	2
0.0872546	10805.9	medulla sinuses																			2	88	51	4	0	2
0.142438	0	medulla cords																			2	72	72	4	0	2
0.299032	16988.7	medulla cords																			2	80	63	4	0	2
0.140227	11752	medulla cords																			2	24	99	4	0	2
0.101244	13589	medulla cords																			2	48	90	4	0	2
0.33337	26128.5	cortex																			2	0	102	4	0	2
0.0593309	12169.7	medulla sinuses																			2	4	102	4	0	2
0.0702792	11537.5	medulla sinuses																			2	100	21	4	0	2
0.196406	13795.1	cortex																			2	8	102	4	0	2
0.159359	14934.1	medulla cords																			2	92	45	4	0	2
0.0406967	27326.7	pericapsular adipose tissue																			2	36	96	4	0	2
0.198949	14925.8	medulla cords																			2	96	36	4	0	2
0.154769	10359.5	medulla cords																			2	76	69	4	0	2
0.12491	9824.06	medulla cords																			2	12	102	4	0	2
0.230578	14004.4	cortex																			2	100	24	4	0	2
0.119381	16428.9	medulla sinuses																			2	28	99	4	0	2
0.0622062	14967.7	medulla cords																			2	44	93	4	0	2
0.291733	22299.1	cortex																			2	84	60	4	0	2
0.140669	17232.5	medulla cords																			2	60	84	4	0	2
0.206691	17169.5	cortex																			2	64	81	4	0	2
0.0761404	13672.3	medulla sinuses																			2	88	54	4	0	2
0.166989	29765	medulla cords																			2	16	102	4	0	2
0.140116	14268.5	cortex																			2	56	87	4	0	2
0.154493	15077.5	medulla cords																			2	68	78	4	0	2
0.207409	13978	medulla cords																			2	100	27	4	0	2
0.122643	15223.4	medulla sinuses																			2	96	39	4	0	2
0.0893558	15397.5	medulla sinuses																			2	80	66	4	0	2
0.270611	13886.8	cortex																			2	92	48	4	0	2
0.251037	18051.3	cortex																			2	52	90	4	0	2
0.192148	13082.4	medulla cords																			2	20	102	4	0	2
0.1483	14486.9	medulla cords																			2	72	75	4	0	2
0.110534	9012.84	medulla sinuses																			2	40	96	4	0	2
0.129113	13411	medulla sinuses																			2	104	0	4	0	2
0.0911805	16935.1	pericapsular adipose tissue																			2	32	99	4	0	2
0.154216	18048.6	medulla sinuses																			2	104	3	4	0	2
0.136964	11768.5	medulla cords																			2	104	6	4	0	2
0.206857	16983.3	cortex																			2	104	9	4	0	2
0.117445	15365.3	medulla cords																			2	100	30	4	0	2
0.270113	19792.2	cortex																			2	48	93	4	0	2
0.207631	13980	medulla cords																			2	76	72	4	0	2
0.154216	19254	medulla cords																			2	104	12	4	0	2
0.106552	12663.2	medulla cords																			2	24	102	4	0	2
0.0816146	10137.1	medulla sinuses																			2	96	42	4	0	2
0.0746475	10983.9	medulla cords																			2	88	57	4	0	2
0.15112	12972	medulla cords																			2	84	63	4	0	2
0.167266	16557	cortex																			2	0	105	4	0	2
0.393475	24198	cortex																			2	4	105	4	0	2
0.160299	16917.1	medulla cords																			2	104	15	4	0	2
0.121537	12135.3	medulla cords																			2	92	51	4	0	2
0.13044	13659.2	medulla cords																			2	8	105	4	0	2
0.112414	15796.1	medulla sinuses																			2	100	33	4	0	2
0.0236107	7634.16	pericapsular adipose tissue																			2	36	99	4	0	2
0.130495	15022.5	medulla sinuses																			2	104	18	4	0	2
0.0819464	17674.7	medulla sinuses																			2	44	96	4	0	2
0.17661	14601.9	medulla cords																			2	64	84	4	0	2
0.130163	12405.1	medulla sinuses																			2	80	69	4	0	2
0.123085	16610.1	medulla cords																			2	60	87	4	0	2
0.0413602	8507.81	medulla sinuses																			2	12	105	4	0	2
0.0523638	15140.3	medulla sinuses																			2	68	81	4	0	2
0.214653	14785.9	medulla cords																			2	28	102	4	0	2
0.0918994	11935	medulla cords																			2	56	90	4	0	2
0.133647	17540.9	medulla cords																			2	96	45	4	0	2
0.185181	12484.5	medulla cords																			2	104	21	4	0	2
0.0651369	8978.06	medulla sinuses																			2	72	78	4	0	2
0.148853	17455.8	medulla cords																			2	16	105	4	0	2
0.202156	14193.3	cortex																			2	100	36	4	0	2
0.149129	16228.2	medulla cords																			2	88	60	4	0	2
0.214211	17863.2	cortex																			2	52	93	4	0	2
0.161847	13070	medulla cords																			2	92	54	4	0	2
0.146033	14515.7	cortex																			2	104	24	4	0	2
0.0988112	14038.6	medulla cords																			2	40	99	4	0	2
0.145701	12323.3	cortex																			2	76	75	4	0	2
0.175892	16710.2	medulla cords																			2	84	66	4	0	2
0.375449	22125	cortex																			2	20	105	4	0	2
0.174122	14269.3	medulla cords																			2	32	102	4	0	2
0.114515	10509.7	medulla sinuses																			2	96	48	4	0	2
0.23185	15082.4	medulla cords																			2	48	96	4	0	2
0.186895	13023	medulla cords																			2	100	39	4	0	2
0.177606	17856.7	medulla cords																			2	104	27	4	0	2
0.178822	12426.2	medulla cords																			2	80	72	4	0	2
0.142549	14808.9	medulla sinuses																			2	24	105	4	0	2
0.185015	13571	medulla cords																			2	0	108	4	0	2
0.17567	17860.4	medulla cords																			2	108	0	4	0	2
0.0760299	11495.2	medulla sinuses																			2	64	87	4	0	2
0.158142	12142.5	medulla cords																			2	108	3	4	0	2
0.136522	11729.7	medulla cords																			2	4	108	4	0	2
0.741111	23279.1	cortex																			2	68	84	4	0	2
0.104672	11270.2	medulla cords																			2	36	102	4	0	2
0.191485	11656.1	medulla cords																			2	108	6	4	0	2
0.192978	16215.9	medulla cords																			2	60	90	4	0	2
0.138513	10510.3	medulla cords																			2	88	63	4	0	2
[truncated: 2,802 more rows]

## Sheet: Source Fig. 3
Fig. 3a				Fig. 3b								Fig. 3c						Fig. 3d								Fig. 3f
	RNA original expression	Spatial continuous representation		Slice	x_coord	y_coord	MultiMAP	SpatialGlue	STAGATE	SpatialCOC		Moran's I score						Method	CHAOS_1	CHAOS_2	CHAOS_3	CHAOS_4	CHAOS_5	CHAOS_6		x_coord	y_coord	SpatialCOC	SpatialGlue	STAGATE	SpaGCN
Moran‘s I Score	0.572646	0.941615		ATAC	0	91	5	9	5	4			ATAC	H3K4me3	H3K27ac	H3K27me3		SpatialCOC	1.43644	1.60079	1.46503	1.5045	1.92721	1.50564		59	19	3	6	6	5
				ATAC	82	91	10	9	4	4		SpatialCOC	0.895986	0.918156	0.89793	0.906374		SpatialGlue	2.03351	1.51747	2.22025	1.44696	1.51052	1.63271		14	94	1	4	6	5
x	RNA original expression	Spatial continuous representation		ATAC	81	91	5	9	4	4		SpatialGlue	0.814462	0.755035	0.776807	0.795182		STAGATE	1.43626	1.46635	1.58609	1.61674	2.0048	1.51003		43	9	3	6	6	5
0	0.0715449	0.170241		ATAC	80	91	4	9	4	7		STAGATE	0.897062	0.896578	0.902581	0.897592		SpaGCN	1.42536	1.4525	1.41421	1.47718	1.50646	1.41421		47	13	4	1	2	1
1	0.218839	0.178557		ATAC	79	91	10	10	4	7								Modality1	1.61908	1.49819	1.52955	1.4681	3.24455	2.15305		42	28	1	4	1	3
2	0.221298	0.217323		ATAC	78	91	13	10	4	7		Statistical Significance	t	p value				Modality2	1.54397	1.48833	1.45371	1.52607	1.68345	21.4719		52	42	6	5	4	0
3	0.251958	0.224335		ATAC	77	91	10	10	4	7		SpatialCOC vs. SpatialGlue	7.067	0.0058				MultiMAP	1.58697	1.77464	1.63991	1.50971	1.5143	1.82075		37	19	2	2	3	0
4	0.197408	0.207043		ATAC	76	91	2	10	4	7		SpatialCOC vs. STAGATE	1.049	0.3714				MultiVI	1.56943	1.65244	1.8764	2.0288	2.19751	2.56356		35	79	2	2	2	1
5	0.195875	0.224794		ATAC	75	91	10	10	4	7		SpatialCOC vs. STAGATE	-8.729	0.0032				Seurat	1.5037	1.57148	1.61981	1.53438	1.5668	4.68077		4	108	1	4	1	3
6	0.273471	0.343186		ATAC	74	91	13	10	4	7								COSMOS	1.41421	1.4335	1.43192	1.41517	1.51075	1.41421		14	118	1	4	1	4
7	0.565376	0.524579		ATAC	73	91	13	10	4	7																8	110	1	4	1	1
8	0.587867	0.626028		ATAC	72	91	8	10	4	7		biological structures														23	113	3	4	1	5
9	0.604758	0.662761		ATAC	71	91	12	10	4	7			ATAC	H3K4me3	H3K27ac	H3K27me3										45	67	1	5	3	0
10	0.6777	0.635335		ATAC	70	91	5	10	4	7		SpatialCOC	13	12	12	12										45	19	4	2	2	0
11	0.40914	0.526364		ATAC	69	91	8	10	4	7		SpatialGlue	12	10	11	11										0	92	1	3	1	2
12	0.446678	0.500794		ATAC	68	91	13	10	4	7		STAGATE	2	6	7	6										10	48	3	4	1	4
13	0.523876	0.571986		ATAC	67	91	13	10	4	7																29	15	3	4	1	4
14	0.615498	0.673214		ATAC	66	91	10	10	4	7		Statistical Significance	t	p value												55	55	1	4	1	3
15	0.741115	0.743335		ATAC	65	91	10	6	4	7		SpatialCOC vs. SpatialGlue	5	0.0154												24	62	2	5	2	2
16	0.640741	0.747039		ATAC	64	91	10	6	4	7		SpatialCOC vs. STAGATE	5.17	0.014												24	26	1	4	1	1
17	0.726751	0.746028		ATAC	63	91	10	6	4	7		SpatialCOC vs. STAGATE	4.004	0.0279												10	106	4	5	2	1
18	0.58882	0.794626		ATAC	62	91	9	6	4	2																51	27	1	1	2	2
19	0.956446	0.957151		ATAC	61	91	10	6	4	2																10	52	1	4	1	3
20	1	1		ATAC	60	91	10	6	4	9																37	15	1	4	1	3
21	0.719426	0.873234		ATAC	59	91	10	6	4	2																14	88	1	4	1	3
22	0.726022	0.754804		ATAC	58	91	5	4	6	2																47	69	4	5	3	0
23	0.595591	0.603366		ATAC	57	91	4	4	6	2																44	56	2	2	3	0
24	0.294871	0.471131		ATAC	56	91	10	4	6	2																21	111	1	1	1	4
25	0.516693	0.515193		ATAC	55	91	5	4	6	2																13	69	6	5	4	2
26	0.567056	0.593071		ATAC	54	91	5	4	6	2																49	17	1	4	1	3
27	0.578406	0.615394		ATAC	53	91	10	4	6	2																33	51	1	3	1	2
28	0.566016	0.601315		ATAC	52	91	10	4	6	2																34	58	4	3	2	1
29	0.528922	0.565485		ATAC	51	91	5	4	6	2																14	86	1	4	1	1
30	0.464669	0.548609		ATAC	50	91	13	4	6	2																26	94	4	3	2	1
31	0.574683	0.566467		ATAC	49	91	10	4	6	2																55	31	2	2	3	0
32	0.512104	0.532749		ATAC	48	91	13	4	6	2																15	119	3	4	1	4
33	0.398293	0.483243		ATAC	47	91	13	4	6	2																6	90	2	2	2	2
34	0.485875	0.49253		ATAC	46	91	8	5	6	2																47	33	1	4	1	3
35	0.482716	0.483405		ATAC	45	91	10	4	6	2																28	42	1	1	1	3
36	0.394805	0.415143		ATAC	44	91	10	4	6	2																61	37	2	2	3	1
37	0.303358	0.356556		ATAC	43	91	10	4	6	2																29	25	4	1	2	1
38	0.338468	0.374819		ATAC	42	91	10	1	6	2																9	65	1	4	1	4
39	0.449407	0.420107		ATAC	41	91	10	5	6	2																45	21	4	5	2	0
40	0.388441	0.398578		ATAC	40	91	13	5	6	2																59	31	1	1	1	0
41	0.315239	0.340725		ATAC	39	91	10	5	6	2																15	67	6	5	2	2
42	0.286101	0.311946		ATAC	38	91	13	5	6	2																29	31	2	2	3	1
43	0.309721	0.327224		ATAC	37	91	13	4	6	2																27	99	1	4	1	3
44	0.362318	0.354		ATAC	36	91	8	4	6	2																17	113	1	4	1	4
45	0.361004	0.329933		ATAC	35	91	1	4	6	2																36	24	4	4	1	3
46	0.210152	0.270106		ATAC	34	91	10	4	6	2																6	92	2	2	3	2
47	0.275313	0.267561		ATAC	33	91	13	4	6	2																15	39	3	6	6	4
48	0.294528	0.284114		ATAC	32	91	5	4	6	2																56	14	3	6	6	5
49	0.252372	0.30923		ATAC	31	91	1	5	6	3																40	96	5	4	5	5
50	0.41535	0.354026		ATAC	30	91	13	5	6	3																8	70	4	5	2	2
51	0.31534	0.323402		ATAC	29	91	8	5	6	3																24	70	1	3	1	2
52	0.242305	0.262548		ATAC	28	91	5	5	6	3																12	64	4	1	1	4
53	0.223888	0.256764		ATAC	27	91	2	5	6	3																54	68	5	6	6	5
54	0.335368	0.281276		ATAC	26	91	8	5	6	3																16	92	1	6	5	5
55	0.24089	0.252669		ATAC	25	91	5	5	6	3																15	53	1	4	1	1
56	0.208969	0.216362		ATAC	24	91	13	5	6	3																24	76	2	5	2	2
57	0.219751	0.207807		ATAC	23	91	13	5	6	3																20	104	1	1	2	1
58	0.203271	0.218684		ATAC	22	91	13	5	6	3																23	65	1	1	1	2
59	0.262046	0.254064		ATAC	21	91	5	5	6	3																47	39	1	5	4	0
60	0.294313	0.279718		ATAC	20	91	8	5	6	3																48	42	6	5	4	0
61	0.280615	0.27025		ATAC	19	91	13	1	6	3																24	40	1	4	1	1
62	0.222515	0.261454		ATAC	18	91	13	1	6	10																9	83	4	2	2	2
63	0.320737	0.278831		ATAC	17	91	4	4	6	10																36	74	6	5	4	0
64	0.246138	0.279869		ATAC	16	91	10	4	6	1																55	61	1	4	5	5
65	0.301876	0.301753		ATAC	15	91	13	1	6	1																38	44	6	5	4	0
66	0.333276	0.331827		ATAC	14	91	5	1	6	1																12	92	1	4	1	3
67	0.373606	0.295362		ATAC	13	91	13	11	6	10																35	93	1	4	1	5
68	0.101974	0.206015		ATAC	12	91	13	11	6	10																53	41	4	5	3	0
69	0.24314	0.229906		ATAC	11	91	5	11	5	10																9	111	1	4	1	1
70	0.329753	0.287367		ATAC	10	91	13	11	5	10																16	66	2	2	3	2
71	0.269732	0.278533		ATAC	9	91	5	11	5	10																20	66	2	5	3	2
72	0.249543	0.247772		ATAC	8	91	13	11	5	10																3	89	2	2	2	2
73	0.23459	0.207697		ATAC	7	91	13	11	5	10																29	27	4	2	2	2
74	0.118011	0.18966		ATAC	6	91	13	9	5	4																22	124	3	6	6	5
75	0.290783	0.234107		ATAC	5	91	9	9	5	4																20	126	3	6	1	5
76	0.237731	0.263688		ATAC	4	91	5	9	5	4																60	54	5	4	1	5
77	0.291755	0.271014		ATAC	3	91	4	9	5	4																1	95	4	2	2	0
78	0.243132	0.25567		ATAC	2	91	5	9	5	4																36	68	4	2	2	0
79	0.232866	0.234402		ATAC	1	91	5	9	5	4																27	27	4	1	1	2
80	0.233796	0.198349		ATAC	0	90	1	9	5	4																35	77	6	5	4	2
81	0.100223	0.140405		ATAC	82	90	10	10	4	7																39	29	1	1	1	1
82	0.179884	0.110488		ATAC	81	90	9	9	4	7																36	80	2	2	2	3
83	0.0485475	0.0583328		ATAC	80	90	10	9	4	7																59	39	2	5	3	0
84	0.0336447	0.0170748		ATAC	79	90	10	10	4	7																26	90	4	5	1	1
85	0.0559969	0.00664982		ATAC	78	90	5	10	4	7																53	69	3	6	6	5
86	0	0		ATAC	77	90	10	10	4	7																65	23	3	6	6	5
87	0.0795444	0.0206016		ATAC	76	90	13	10	4	7																19	125	3	6	6	5
88	0.0164042	0.0421882		ATAC	75	90	13	10	4	7																12	126	1	4	1	1
89	0.136938	0.100941		ATAC	74	90	13	10	4	7																9	97	4	5	2	2
90	0.149601	0.142603		ATAC	73	90	10	10	4	7																57	35	2	2	3	0
91	0.173698	0.170795		ATAC	72	90	5	10	4	7																50	68	2	2	2	0
92	0.218863	0.18418		ATAC	71	90	13	10	4	7																35	73	6	5	4	0
93	0.132418	0.171823		ATAC	70	90	10	10	4	7																28	48	1	4	1	3
94	0.197937	0.184654		ATAC	69	90	10	10	4	7																27	87	1	4	1	1
95	0.21569	0.181641		ATAC	68	90	10	10	4	7																24	38	4	4	1	2
96	0.0897004	0.195458		ATAC	67	90	8	10	4	7																30	46	4	2	2	1
97	0.204407	0.175347		ATAC	66	90	10	6	4	9																63	21	3	6	6	5
98	0.191622	0.194508		ATAC	65	90	5	6	4	9																26	92	4	2	2	1
99	0.176957	0.23771		ATAC	64	90	10	6	4	9																60	26	1	1	1	3
				ATAC	63	90	10	6	4	9																25	81	1	4	1	3
				ATAC	62	90	9	6	4	2																19	47	4	2	3	2
				ATAC	61	90	10	6	4	2																33	31	1	4	1	3
				ATAC	60	90	10	6	4	2																21	125	3	6	6	5
				ATAC	59	90	10	6	6	2																41	25	1	4	1	1
				ATAC	58	90	5	6	6	2																62	48	5	4	6	5
				ATAC	57	90	10	4	6	2																49	27	2	2	2	2
				ATAC	56	90	10	4	6	2																18	104	4	2	2	1
				ATAC	55	90	5	4	6	2																46	34	1	4	1	3
				ATAC	54	90	8	4	6	2																36	30	1	5	1	1
				ATAC	53	90	1	4	6	2																52	38	4	2	2	0
				ATAC	52	90	13	4	6	2																5	71	3	6	6	3
				ATAC	51	90	5	4	6	2																23	19	5	6	6	4
				ATAC	50	90	1	4	6	2																52	46	6	5	4	0
				ATAC	49	90	10	4	6	2																7	111	1	4	1	1
				ATAC	48	90	1	4	6	2																19	111	1	6	1	1
				ATAC	47	90	13	4	6	2																57	57	3	6	1	5
				ATAC	46	90	11	4	6	2																27	101	1	4	1	3
				ATAC	45	90	13	4	6	2																36	22	2	2	2	1
				ATAC	44	90	5	4	6	2																13	47	1	4	1	4
				ATAC	43	90	1	1	6	2																39	79	4	2	2	1
				ATAC	42	90	1	5	6	2																8	60	5	4	6	4
				ATAC	41	90	12	5	6	2																52	16	1	4	1	3
				ATAC	40	90	8	5	6	2																26	110	3	4	1	5
				ATAC	39	90	4	5	6	2																38	10	3	4	6	5
				ATAC	38	90	5	5	6	2																32	92	2	2	2	3
				ATAC	37	90	1	4	6	1																51	15	1	3	1	3
				ATAC	36	90	9	4	6	1																4	94	4	2	3	2
				ATAC	35	90	13	4	6	2																48	30	1	4	1	1
				ATAC	34	90	11	2	6	2																44	78	1	4	1	3
				ATAC	33	90	8	4	6	2																23	47	1	4	1	1
				ATAC	32	90	5	5	6	3																23	93	4	1	1	1
				ATAC	31	90	5	5	6	3																25	101	1	4	1	1
				ATAC	30	90	13	5	6	3																25	59	6	5	4	2
				ATAC	29	90	13	5	6	3																19	97	4	5	1	1
				ATAC	28	90	13	5	6	3																30	16	3	4	1	4
				ATAC	27	90	11	5	6	3																19	35	2	2	3	2
				ATAC	26	90	8	5	6	3																55	27	4	3	2	0
				ATAC	25	90	13	5	6	3																66	32	5	4	6	5
				ATAC	24	90	13	5	6	3																40	50	1	4	1	3
				ATAC	23	90	13	5	6	3																51	63	3	6	1	4
				ATAC	22	90	13	5	6	3																23	91	1	4	1	1
				ATAC	21	90	10	5	6	3																49	63	1	6	1	1
				ATAC	20	90	13	5	6	3																45	83	5	4	5	5
				ATAC	19	90	13	1	6	10																13	91	1	4	1	5
				ATAC	18	90	10	1	6	10																11	67	4	5	2	2
				ATAC	17	90	13	5	6	10																46	4	5	6	6	5
				ATAC	16	90	4	4	6	1																44	84	5	4	5	5
				ATAC	15	90	13	1	6	1																7	103	4	2	1	1
				ATAC	14	90	13	11	6	1																32	72	4	3	2	2
				ATAC	13	90	13	11	6	10																22	30	1	2	1	1
				ATAC	12	90	10	11	6	10																30	26	4	4	2	1
				ATAC	11	90	13	11	5	10																49	75	1	4	1	5
				ATAC	10	90	13	11	5	10																29	37	1	4	1	1
				ATAC	9	90	13	11	5	10																4	106	1	4	1	3
				ATAC	8	90	13	11	5	10																44	76	1	1	1	1
				ATAC	7	90	13	11	5	10																42	20	2	5	3	0
				ATAC	6	90	10	9	5	4																36	32	6	5	2	2
				ATAC	5	90	5	9	5	4																57	31	1	3	2	0
				ATAC	4	90	9	9	5	4																8	112	1	4	1	1
				ATAC	3	90	4	9	5	4																28	82	4	5	2	1
				ATAC	2	90	5	9	5	4																24	56	4	5	2	2
				ATAC	1	90	5	9	5	4																14	124	4	2	2	3
				ATAC	0	89	9	9	5	4																14	64	4	2	2	1
				ATAC	84	89	8	9	4	4																60	16	3	4	6	5
				ATAC	83	89	5	10	4	4																24	50	1	4	1	1
				ATAC	82	89	9	9	4	7																19	39	2	5	2	2
				ATAC	81	89	5	10	4	7																25	43	1	4	1	3
				ATAC	80	89	2	4	4	7																31	71	1	1	1	1
				ATAC	79	89	13	10	4	7																7	71	1	2	1	1
				ATAC	78	89	10	10	4	7																27	71	2	5	2	2
				ATAC	77	89	13	10	4	7																52	48	4	5	3	0
				ATAC	76	89	10	10	4	7																52	24	4	2	1	1
				ATAC	75	89	5	10	4	7																10	58	1	4	1	4
				ATAC	74	89	13	11	4	7																10	80	4	2	2	2
				ATAC	73	89	13	10	4	7																51	39	2	2	3	0
				ATAC	72	89	10	10	4	7																46	14	1	1	2	1
				ATAC	71	89	13	10	4	7																19	119	3	2	1	4
				ATAC	70	89	10	10	4	7																21	63	1	1	1	2
				ATAC	69	89	10	10	4	7																32	12	3	6	6	5
				ATAC	68	89	5	10	4	7																55	57	1	4	1	4
				ATAC	67	89	10	10	4	9																42	62	4	5	2	0
				ATAC	66	89	10	6	4	9																41	37	4	5	2	1
				ATAC	65	89	10	6	4	9																45	81	1	4	1	5
				ATAC	64	89	13	6	4	9																9	75	4	2	2	2
				ATAC	63	89	1	6	4	9																4	74	1	4	1	3
				ATAC	62	89	8	6	4	2																51	61	1	6	1	3
				ATAC	61	89	11	6	4	2																17	115	3	4	1	4
				ATAC	60	89	8	6	4	2																20	110	1	4	1	4
				ATAC	59	89	10	6	6	2																53	49	4	2	3	0
				ATAC	58	89	13	4	6	2																17	49	2	2	2	2
				ATAC	57	89	13	4	6	2																7	81	2	2	3	2
				ATAC	56	89	13	4	6	2																30	54	6	5	2	0
				ATAC	55	89	5	4	6	2																23	121	3	4	6	5
				ATAC	54	89	1	4	6	2																48	76	1	4	5	3
				ATAC	53	89	10	4	6	2																4	72	5	6	1	3
				ATAC	52	89	13	4	6	2																9	103	1	4	1	1
				ATAC	51	89	9	4	6	2																38	56	1	5	4	0
				ATAC	50	89	13	4	6	2																44	12	3	4	6	4
				ATAC	49	89	12	4	6	2																42	42	2	2	2	0
				ATAC	48	89	1	4	6	2																30	86	1	6	1	3
				ATAC	47	89	5	4	6	2																25	25	1	4	1	1
				ATAC	46	89	10	4	6	2																37	37	1	1	1	2
				ATAC	45	89	13	4	6	2																61	29	1	4	1	3
				ATAC	44	89	13	4	6	2																42	48	1	3	1	0
				ATAC	43	89	4	4	6	2																58	54	3	4	6	5
				ATAC	42	89	10	4	6	2																56	40	4	3	2	0
				ATAC	41	89	5	5	6	2																21	115	3	4	6	4
				ATAC	40	89	5	5	6	2																13	65	2	2	2	1
				ATAC	39	89	9	5	6	2																16	126	5	6	6	4
				ATAC	38	89	5	1	6	2																6	80	6	5	3	2
				ATAC	37	89	5	4	6	2																9	53	1	4	1	3
				ATAC	36	89	4	4	6	2																57	11	3	6	6	5
				ATAC	35	89	9	4	6	2																28	66	2	2	2	2
				ATAC	34	89	13	5	6	3																36	92	3	4	1	5
				ATAC	33	89	13	5	6	3																59	15	3	6	6	5
				ATAC	32	89	2	5	6	3																4	100	4	2	3	2
				ATAC	31	89	10	5	6	3																61	39	4	2	2	3
				ATAC	30	89	13	5	6	3																50	30	1	1	1	1
				ATAC	29	89	13	5	6	3																32	30	1	4	1	3
				ATAC	28	89	4	5	6	3																46	18	2	2	2	0
				ATAC	27	89	13	5	6	3																32	24	1	4	1	1
				ATAC	26	89	13	5	6	3																64	34	3	6	6	5
				ATAC	25	89	13	5	6	3																9	81	4	5	3	2
				ATAC	24	89	13	5	6	3																50	18	1	4	1	3
				ATAC	23	89	1	5	6	3																57	13	3	6	6	5
				ATAC	22	89	11	5	6	3																28	104	1	4	1	4
				ATAC	21	89	13	5	6	3																22	80	4	2	2	2
				ATAC	20	89	5	5	6	3																25	63	4	2	2	2
				ATAC	19	89	2	1	6	3																36	102	5	4	1	5
				ATAC	18	89	10	1	6	3																37	43	6	5	3	1
				ATAC	17	89	13	5	6	1																10	70	4	2	2	2
				ATAC	16	89	13	1	6	1																63	47	5	4	6	5
				ATAC	15	89	13	1	6	1																25	109	3	4	1	5
				ATAC	14	89	10	11	6	1																5	111	1	3	2	1
				ATAC	13	89	1	11	6	10																33	61	1	4	1	3
				ATAC	12	89	13	11	6	10																17	73	2	5	2	0
				ATAC	11	89	13	11	5	10																43	71	2	5	2	0
				ATAC	10	89	10	11	5	10																49	59	4	1	2	2
				ATAC	9	89	13	11	5	10																41	31	2	2	2	1
				ATAC	8	89	2	11	5	10																34	62	1	4	1	3
				ATAC	7	89	10	11	5	10																28	100	1	4	1	3
				ATAC	6	89	9	9	5	4																39	13	1	4	1	4
				ATAC	5	89	5	2	5	4																3	81	1	4	1	3
				ATAC	4	89	5	9	5	4																18	108	4	2	2	1
				ATAC	3	89	4	9	5	4																52	60	4	3	1	3
				ATAC	2	89	4	9	5	4																53	55	2	5	3	0
				ATAC	1	89	5	9	5	4																49	77	3	4	1	5
				ATAC	0	88	5	9	5	4																47	25	4	2	2	2
				ATAC	86	88	5	10	4	7																24	118	3	4	6	5
				ATAC	85	88	5	9	4	7																10	66	1	1	1	1
				ATAC	84	88	13	10	4	7																33	67	1	4	5	1
				ATAC	83	88	5	10	4	7																44	6	3	6	6	5
				ATAC	82	88	2	4	4	7																52	4	5	6	6	4
				ATAC	81	88	5	4	4	7																17	63	1	4	1	2
				ATAC	80	88	10	10	4	7																2	78	3	4	1	3
				ATAC	79	88	13	10	4	7																41	69	4	2	2	0
				ATAC	78	88	13	10	4	7																39	39	1	3	1	1
				ATAC	77	88	5	10	4	7																8	54	5	4	1	3
				ATAC	76	88	10	10	4	7																60	44	3	6	1	4
				ATAC	75	88	10	10	4	7																14	68	6	5	4	2
				ATAC	74	88	8	10	4	7																11	127	5	3	2	1
				ATAC	73	88	10	10	4	7																8	98	4	3	2	2
				ATAC	72	88	1	10	4	7																63	17	5	6	6	5
				ATAC	71	88	10	10	4	7																25	41	1	4	1	3
				ATAC	70	88	10	10	4	9																13	105	4	5	2	1
				ATAC	69	88	10	6	4	9																64	22	3	6	6	5
				ATAC	68	88	5	6	4	9																14	74	6	5	4	2
				ATAC	67	88	13	6	4	9																59	41	2	2	3	0
				ATAC	66	88	13	6	4	9																25	69	4	3	1	2
				ATAC	65	88	10	6	4	9																63	29	4	3	1	4
				ATAC	64	88	9	6	4	9																47	17	4	5	2	0
				ATAC	63	88	2	6	4	9																32	104	3	6	6	5
				ATAC	62	88	13	6	4	2																21	123	3	6	6	5
				ATAC	61	88	10	6	4	2																48	70	4	2	3	0
				ATAC	60	88	5	6	6	2																49	23	4	1	2	3
				ATAC	59	88	3	6	6	2																36	78	2	5	2	1
				ATAC	58	88	5	4	6	2																42	78	4	2	1	1
				ATAC	57	88	5	4	6	2																8	84	4	2	3	2
				ATAC	56	88	9	4	6	2																36	70	2	2	3	0
				ATAC	55	88	2	4	6	2																47	83	1	4	1	5
				ATAC	54	88	5	4	6	2																4	80	4	4	1	1
				ATAC	53	88	13	4	6	2																16	70	2	5	2	2
				ATAC	52	88	13	4	6	2																53	9	3	4	1	4
				ATAC	51	88	13	4	6	2																10	126	4	3	1	1
				ATAC	50	88	5	4	6	2																30	78	1	4	5	1
				ATAC	49	88	9	4	6	2																27	39	1	4	1	1
				ATAC	48	88	10	4	6	2																33	55	4	3	2	0
				ATAC	47	88	5	4	6	2																30	64	1	4	1	1
				ATAC	46	88	5	4	6	2																11	95	4	4	1	3
				ATAC	45	88	13	4	6	2																36	90	3	4	5	5
				ATAC	44	88	4	4	6	3																38	52	4	3	1	1
				ATAC	43	88	10	4	6	3																27	75	1	4	1	1
				ATAC	42	88	10	4	6	2																42	72	4	5	2	0
				ATAC	41	88	4	4	6	2																29	49	4	4	1	3
				ATAC	40	88	13	5	6	2																44	10	3	6	6	5
				ATAC	39	88	10	5	6	2																32	106	3	4	6	5
				ATAC	38	88	5	5	6	2																28	62	1	1	1	2
				ATAC	37	88	10	5	6	2																39	11	3	4	1	5
				ATAC	36	88	11	2	6	2																61	13	5	6	6	5
				ATAC	35	88	13	5	6	3																27	73	4	2	2	2
				ATAC	34	88	10	4	6	3																52	14	1	2	1	4
				ATAC	33	88	13	5	6	3																42	44	6	5	3	0
				ATAC	32	88	5	5	6	3																48	28	4	2	2	2
				ATAC	31	88	5	5	6	3																37	11	1	4	1	5
				ATAC	30	88	13	5	6	3																12	108	2	5	3	2
				ATAC	29	88	13	5	6	3																32	98	1	4	1	5
				ATAC	28	88	1	5	6	3																51	9	3	4	1	4
				ATAC	27	88	5	5	6	3																22	28	1	3	1	4
				ATAC	26	88	13	5	6	3																49	65	4	2	2	0
				ATAC	25	88	13	5	6	3																26	56	1	1	2	2
				ATAC	24	88	10	5	6	3																41	17	4	1	1	1
				ATAC	23	88	13	5	6	3																53	33	2	5	3	0
				ATAC	22	88	10	5	6	3																1	79	5	4	1	3
				ATAC	21	88	13	5	6	3																8	102	4	3	2	2
				ATAC	20	88	1	1	6	3																28	46	1	4	1	3
				ATAC	19	88	13	1	6	3																63	45	5	4	6	5
				ATAC	18	88	5	1	6	3																26	88	1	4	1	1
				ATAC	17	88	13	5	6	10																58	34	4	2	3	0
				ATAC	16	88	13	1	6	1																40	18	4	1	1	1
				ATAC	15	88	13	1	6	1																29	19	1	4	1	3
				ATAC	14	88	13	1	6	1																19	127	5	4	6	4
				ATAC	13	88	8	11	6	10																16	64	4	5	1	2
				ATAC	12	88	13	11	6	10																24	28	1	1	1	2
				ATAC	11	88	5	11	5	10																7	119	1	4	1	1
				ATAC	10	88	13	11	5	10																6	98	4	3	2	2
				ATAC	9	88	12	11	5	10																11	125	4	3	1	1
				ATAC	8	88	10	11	5	10																32	44	1	1	1	1
				ATAC	7	88	13	11	5	10																16	118	3	4	1	4
				ATAC	6	88	5	7	5	4																40	38	4	5	2	1
				ATAC	5	88	5	9	5	4																15	35	1	1	1	1
				ATAC	4	88	5	9	5	4																46	82	1	4	1	5
				ATAC	3	88	4	9	5	4																21	97	4	4	1	1
				ATAC	2	88	4	9	5	4																29	75	1	4	1	1
				ATAC	1	88	9	9	5	4																21	55	4	2	2	2
				ATAC	0	87	5	9	5	4																14	98	1	4	1	5
				ATAC	86	87	5	9	4	7																58	24	1	2	2	3
				ATAC	85	87	5	9	4	7																48	6	3	6	6	5
				ATAC	84	87	5	10	4	7																36	54	2	5	2	0
				ATAC	83	87	10	10	4	7																53	13	3	6	1	4
				ATAC	82	87	5	4	4	7																41	93	5	4	5	5
				ATAC	81	87	9	10	4	7																56	20	4	2	2	3
				ATAC	80	87	10	10	4	7																27	65	2	2	2	2
				ATAC	79	87	10	10	4	7																34	20	4	2	3	0
				ATAC	78	87	10	10	4	7																31	35	1	4	1	1
				ATAC	77	87	10	10	4	7																56	58	3	6	6	5
				ATAC	76	87	13	10	4	7																53	19	1	4	1	3
				ATAC	75	87	13	10	4	7																22	52	4	5	2	2
				ATAC	74	87	8	10	4	7																23	81	4	2	2	1
				ATAC	73	87	5	10	4	7																42	26	4	1	1	1
				ATAC	72	87	10	6	4	9																64	26	3	6	6	5
				ATAC	71	87	5	6	4	9																61	49	3	6	6	5
				ATAC	70	87	10	6	4	9																15	65	4	5	3	2
				ATAC	69	87	10	6	4	9																17	103	2	3	2	1
				ATAC	68	87	10	6	4	9																50	22	1	4	1	3
				ATAC	67	87	8	6	4	9																50	14	1	4	1	4
				ATAC	66	87	10	6	4	9																51	37	4	2	2	0
				ATAC	65	87	10	6	4	9																17	59	4	2	2	2
				ATAC	64	87	10	6	4	9																25	55	4	1	2	1
				ATAC	63	87	10	6	4	2																57	55	3	4	1	5
				ATAC	62	87	13	6	6	2																24	92	4	3	1	1
				ATAC	61	87	5	6	6	2																8	96	4	1	1	2
				ATAC	60	87	5	6	6	2																50	12	1	4	1	4
				ATAC	59	87	8	4	6	2																13	37	5	4	5	4
				ATAC	58	87	4	4	6	2																0	90	1	3	2	2
				ATAC	57	87	10	4	6	2																18	116	3	4	1	4
				ATAC	56	87	10	4	6	2																45	71	1	2	2	0
				ATAC	55	87	10	4	6	2																2	92	1	1	1	2
				ATAC	54	87	5	4	6	2																61	33	4	2	1	1
				ATAC	53	87	1	4	6	2																21	99	4	3	1	1
				ATAC	52	87	13	4	6	2																16	74	6	5	4	2
				ATAC	51	87	12	4	6	2																16	124	3	6	6	4
				ATAC	50	87	13	4	6	2																38	76	4	1	1	1
				ATAC	49	87	13	4	6	2																18	88	1	3	1	3
				ATAC	48	87	5	4	6	2																41	45	4	5	3	0
				ATAC	47	87	1	5	6	2																20	84	2	2	2	2
				ATAC	46	87	5	2	6	2																54	28	4	2	3	0
				ATAC	45	87	5	5	6	2																41	23	4	3	1	0
				ATAC	44	87	1	5	6	3																43	85	3	4	5	5
				ATAC	43	87	10	4	6	3																16	38	1	4	1	3
				ATAC	42	87	10	4	6	3																43	45	4	5	3	0
				ATAC	41	87	13	4	6	3																18	98	4	2	2	3
				ATAC	40	87	8	4	6	3																24	122	5	4	6	5
				ATAC	39	87	9	5	6	3																53	65	1	4	1	5
				ATAC	38	87	13	5	6	3																48	16	4	3	2	1
				ATAC	37	87	10	5	6	3																26	86	1	4	1	3
				ATAC	36	87	5	4	6	3																59	49	3	6	6	5
				ATAC	35	87	10	5	6	3																28	38	1	1	1	1
				ATAC	34	87	13	5	6	3																15	55	2	2	2	2
				ATAC	33	87	8	5	6	3																45	25	4	2	3	2
				ATAC	32	87	13	5	6	3																59	17	3	6	6	5
				ATAC	31	87	9	5	6	3																16	112	1	4	1	3
				ATAC	30	87	5	5	6	3																26	30	4	5	2	2
				ATAC	29	87	5	5	6	3																50	42	6	5	4	0
				ATAC	28	87	10	5	6	3																24	18	3	4	1	4
				ATAC	27	87	5	5	6	3																13	89	4	4	1	3
				ATAC	26	87	10	5	6	3																55	53	4	3	2	0
				ATAC	25	87	11	2	6	3																29	113	5	4	1	4
				ATAC	24	87	11	5	6	3																8	74	4	2	2	2
				ATAC	23	87	13	5	6	3																44	20	4	2	2	0
				ATAC	22	87	13	5	6	3																17	45	1	4	1	1
				ATAC	21	87	11	2	6	3																35	65	1	4	1	0
				ATAC	20	87	13	5	6	3																15	113	1	4	1	3
				ATAC	19	87	1	1	6	10																37	97	1	4	1	5
				ATAC	18	87	10	1	6	10																65	33	3	6	6	5
				ATAC	17	87	1	1	6	10																34	92	1	4	1	4
				ATAC	16	87	13	1	6	1																30	88	1	4	1	3
				ATAC	15	87	13	1	6	1																33	63	1	4	1	3
				ATAC	14	87	5	1	6	1																13	41	5	4	6	5
				ATAC	13	87	5	1	6	10																12	76	4	2	2	2
				ATAC	12	87	13	11	6	10																63	35	1	6	5	5
				ATAC	11	87	13	11	5	10																35	31	1	1	1	1
				ATAC	10	87	13	11	5	10																46	20	6	5	3	0
				ATAC	9	87	2	11	5	10																26	104	1	2	1	1
				ATAC	8	87	13	11	5	10																37	17	2	2	2	1
				ATAC	7	87	13	11	5	10																22	74	6	5	4	2
				ATAC	6	87	9	9	5	4																41	67	4	2	2	0
				ATAC	5	87	9	9	5	4																5	91	2	2	3	2
				ATAC	4	87	5	9	5	4																16	60	4	3	2	1
				ATAC	3	87	4	9	5	4																29	109	3	6	6	4
				ATAC	2	87	4	9	5	4																10	108	2	2	2	1
				ATAC	1	87	5	9	5	4																35	11	3	4	1	5
				ATAC	0	86	9	9	5	4																25	79	4	1	2	1
				ATAC	87	86	4	9	2	4																6	88	4	3	2	2
				ATAC	86	86	4	9	2	4																4	102	4	2	3	2
				ATAC	85	86	13	10	2	7																16	98	1	4	1	5
				ATAC	84	86	2	10	4	7																13	51	1	4	1	5
				ATAC	83	86	1	10	4	7																25	33	4	2	3	2
				ATAC	82	86	5	10	4	7																58	26	4	2	1	1
				ATAC	81	86	13	10	4	7																58	52	3	4	6	4
				ATAC	80	86	10	10	4	7																41	47	1	2	2	0
				ATAC	79	86	10	10	4	7																17	93	1	4	1	5
				ATAC	78	86	10	10	4	7																38	90	3	4	6	5
				ATAC	77	86	10	10	4	7																25	39	1	4	1	1
				ATAC	76	86	1	10	4	7																47	23	2	5	2	0
				ATAC	75	86	1	10	4	7																51	29	1	1	2	2
				ATAC	74	86	13	10	4	7																29	111	3	4	6	4
				ATAC	73	86	1	6	4	7																54	30	2	2	3	0
				ATAC	72	86	10	6	4	9																24	66	1	4	1	2
				ATAC	71	86	5	6	4	9																21	121	3	6	6	5
				ATAC	70	86	5	6	4	9																44	52	6	5	4	0
				ATAC	69	86	10	6	4	9																66	28	5	4	5	5
				ATAC	68	86	10	6	4	9																35	87	1	3	1	4
				ATAC	67	86	10	6	4	9																29	103	3	6	6	5
				ATAC	66	86	10	6	4	9																8	88	2	2	2	2
				ATAC	65	86	1	6	4	9																45	49	6	5	4	0
				ATAC	64	86	5	6	4	9																33	87	1	2	2	3
				ATAC	63	86	13	6	4	2																46	42	1	4	1	1
				ATAC	62	86	5	6	4	2																41	89	3	4	5	5
				ATAC	61	86	5	6	6	2																24	94	2	2	2	1
				ATAC	60	86	10	4	6	2																40	12	3	4	1	4
				ATAC	59	86	1	4	6	2																47	9	3	6	6	5
				ATAC	58	86	9	4	6	2																35	7	5	6	6	5
				ATAC	57	86	5	4	6	2																17	95	1	4	1	5
				ATAC	56	86	1	4	6	2																21	23	5	4	6	4
				ATAC	55	86	10	5	6	2																40	44	4	2	3	0
				ATAC	54	86	5	5	6	2																16	80	4	2	2	2
				ATAC	53	86	5	4	6	2																51	25	1	4	1	1
				ATAC	52	86	10	4	6	2																15	89	1	4	5	5
				ATAC	51	86	13	5	6	2																30	50	4	5	2	1
				ATAC	50	86	2	4	6	2																43	65	4	2	2	0
				ATAC	49	86	10	4	6	2																25	121	5	4	6	4
				ATAC	48	86	9	9	6	2																12	62	1	4	1	4
				ATAC	47	86	5	5	6	2																47	31	1	4	1	3
				ATAC	46	86	5	2	6	2																47	61	2	2	1	0
				ATAC	45	86	9	5	6	2																34	50	1	4	1	1
				ATAC	44	86	10	5	6	3																5	85	1	4	1	2
				ATAC	43	86	9	5	6	3																38	28	1	4	1	3
				ATAC	42	86	13	4	6	3																35	81	2	2	1	3
				ATAC	41	86	10	4	6	3																25	75	4	2	2	2
				ATAC	40	86	9	4	6	3																10	114	1	4	1	1
				ATAC	39	86	13	4	6	3																9	125	4	3	2	1
				ATAC	38	86	9	5	6	3																50	72	3	6	1	5
				ATAC	37	86	5	5	6	3																9	113	1	4	1	1
				ATAC	36	86	2	5	6	3																27	103	1	4	1	1
				ATAC	35	86	13	5	6	3																46	52	6	5	4	0
				ATAC	34	86	5	5	6	3																47	63	4	1	1	0
				ATAC	33	86	9	5	6	3																18	30	1	6	1	3
				ATAC	32	86	9	5	6	3																35	29	1	4	1	3
				ATAC	31	86	13	5	6	3																9	55	1	4	1	3
				ATAC	30	86	8	2	6	3																15	115	1	4	1	4
				ATAC	29	86	9	5	6	3																40	78	1	3	2	1
				ATAC	28	86	5	5	6	3																56	22	3	4	1	3
				ATAC	27	86	13	5	6	3																22	82	4	1	1	1
				ATAC	26	86	5	5	6	3																33	11	3	6	6	4
				ATAC	25	86	13	5	6	3																21	61	4	1	2	2
				ATAC	24	86	13	5	6	3																28	92	1	4	1	1
				ATAC	23	86	13	5	6	3																33	45	1	3	1	1
				ATAC	22	86	13	5	6	3																26	48	1	6	1	3
				ATAC	21	86	8	5	6	3																27	93	1	1	1	1
				ATAC	20	86	5	5	6	3																5	103	4	2	2	2
				ATAC	19	86	13	1	6	10																43	33	1	4	1	3
				ATAC	18	86	9	1	6	10																25	97	1	5	2	1
				ATAC	17	86	13	1	6	10																21	71	4	2	3	2
				ATAC	16	86	1	1	6	10																28	64	4	2	2	2
				ATAC	15	86	13	1	6	1																7	67	1	2	1	4
				ATAC	14	86	13	1	6	10																41	57	1	4	1	1
				ATAC	13	86	13	1	6	10																3	79	1	4	5	3
				ATAC	12	86	13	11	6	10																19	87	2	2	2	1
				ATAC	11	86	13	11	5	10																35	61	1	4	5	3
				ATAC	10	86	13	11	5	10																35	97	1	4	1	5
				ATAC	9	86	12	11	5	10																9	119	4	3	1	3
				ATAC	8	86	13	11	5	10																44	40	1	4	1	3
				ATAC	7	86	1	11	5	10																11	59	1	4	1	4
				ATAC	6	86	5	9	5	4																18	32	4	2	2	2
				ATAC	5	86	9	9	5	4																31	55	6	5	3	0
				ATAC	4	86	9	9	5	4																49	33	4	4	1	1
				ATAC	3	86	5	9	5	4																33	65	1	4	1	3
				ATAC	2	86	4	9	5	4																61	19	3	4	6	5
				ATAC	1	86	13	9	5	4																20	82	4	3	2	2
				ATAC	0	85	4	9	5	4																46	36	1	4	1	1
				ATAC	88	85	5	9	2	4																21	67	6	5	3	2
				ATAC	87	85	5	9	2	4																44	42	1	1	1	1
				ATAC	86	85	5	9	2	4																49	15	1	4	1	3
				ATAC	85	85	4	10	2	7																8	94	4	4	1	1
				ATAC	84	85	13	10	2	7																23	87	1	4	1	3
				ATAC	83	85	10	10	4	7																39	59	1	4	1	1
				ATAC	82	85	13	10	4	7																2	84	2	2	2	1
				ATAC	81	85	10	10	4	7																25	37	4	3	2	2
				ATAC	80	85	13	10	4	7																43	27	4	2	2	1
				ATAC	79	85	10	10	4	7																36	6	5	6	6	5
				ATAC	78	85	13	10	4	7																5	83	4	4	1	2
				ATAC	77	85	10	10	4	7																7	115	2	2	2	1
				ATAC	76	85	13	10	4	7																50	52	2	2	3	0
				ATAC	75	85	8	10	4	7																40	46	4	3	2	0
				ATAC	74	85	10	6	4	7																62	14	5	6	6	5
				ATAC	73	85	9	6	4	7																44	48	1	5	3	0
				ATAC	72	85	10	6	4	9																38	26	1	4	5	3
				ATAC	71	85	10	6	4	9																45	47	4	2	2	0
				ATAC	70	85	10	6	4	9																43	63	4	5	2	0
				ATAC	69	85	10	6	4	9																23	61	2	5	2	2
				ATAC	68	85	8	6	4	9																25	57	6	5	2	2
				ATAC	67	85	9	6	4	9																23	111	3	4	6	5
				ATAC	66	85	10	6	4	9																20	96	1	4	1	1
				ATAC	65	85	10	6	6	9																34	8	5	4	6	4
				ATAC	64	85	10	6	4	9																63	23	3	6	6	5
				ATAC	63	85	1	6	6	2																10	94	1	4	1	3
				ATAC	62	85	9	6	6	2																55	67	5	6	1	5
				ATAC	61	85	5	6	6	2																16	72	6	5	4	2
				ATAC	60	85	13	4	6	2																63	41	3	4	1	5
				ATAC	59	85	12	4	6	2																29	101	1	4	1	5
				ATAC	58	85	5	4	6	2																26	76	2	5	2	1
				ATAC	57	85	10	4	6	2																15	57	2	2	3	2
				ATAC	56	85	10	4	6	2																26	44	1	4	1	3
				ATAC	55	85	12	4	6	2																30	108	3	4	6	5
				ATAC	54	85	9	4	6	2																22	46	1	1	1	1
				ATAC	53	85	5	5	6	2																16	58	2	2	2	2
				ATAC	52	85	9	5	6	2																52	30	4	5	2	2
				ATAC	51	85	13	1	6	2																63	43	5	4	1	5
				ATAC	50	85	13	4	6	3																25	35	4	2	3	2
				ATAC	49	85	5	9	6	3																16	54	2	2	2	2
				ATAC	48	85	13	1	6	3																44	50	6	5	2	0
				ATAC	47	85	5	5	6	2																59	11	5	6	6	5
				ATAC	46	85	1	2	6	2																27	45	1	4	1	3
				ATAC	45	85	9	5	6	2																25	65	1	3	1	2
				ATAC	44	85	10	5	6	3																15	105	1	4	6	1
				ATAC	43	85	4	5	6	3																31	75	4	1	1	2
				ATAC	42	85	2	5	6	3																19	83	2	2	3	2
				ATAC	41	85	9	2	6	3																13	109	2	2	2	1
				ATAC	40	85	5	4	6	3																35	71	6	5	4	0
				ATAC	39	85	5	5	6	3																21	29	1	4	1	4
				ATAC	38	85	10	5	6	3																53	7	3	4	1	4
				ATAC	37	85	1	5	6	3																36	66	1	4	1	0
				ATAC	36	85	5	5	6	3																19	79	1	3	2	2
				ATAC	35	85	13	5	6	3																27	61	1	3	2	2
				ATAC	34	85	11	2	6	3																64	18	5	6	6	5
				ATAC	33	85	13	5	6	3																33	9	5	6	6	4
				ATAC	32	85	13	5	6	3																9	93	1	4	1	3
				ATAC	31	85	8	5	6	3																4	88	4	2	2	2
				ATAC	30	85	11	2	6	3																61	31	1	4	1	1
				ATAC	29	85	9	5	6	3																64	24	3	6	6	5
				ATAC	28	85	13	5	6	3																45	85	5	4	5	5
				ATAC	27	85	2	5	6	3																6	116	2	2	2	1
				ATAC	26	85	13	5	6	3																46	22	6	5	4	0
				ATAC	25	85	10	5	6	3																23	57	4	2	2	2
				ATAC	24	85	9	5	6	3																47	71	2	2	3	0
				ATAC	23	85	13	5	6	3																34	14	1	1	1	3
				ATAC	22	85	13	5	6	3																2	104	4	3	1	3
				ATAC	21	85	13	5	6	3																43	59	1	1	1	1
				ATAC	20	85	13	1	6	3																22	66	4	5	2	2
				ATAC	19	85	10	1	6	10																23	79	2	2	3	2
				ATAC	18	85	13	1	6	10																14	66	6	5	3	2
				ATAC	17	85	13	1	6	10																11	87	6	5	4	2
				ATAC	16	85	5	1	6	10																19	121	3	6	1	4
				ATAC	15	85	13	1	6	10																40	30	4	2	2	1
				ATAC	14	85	2	1	6	10																18	44	4	1	2	1
				ATAC	13	85	13	1	6	10																22	100	1	4	1	1
				ATAC	12	85	13	1	6	10																25	105	1	1	1	3
				ATAC	11	85	1	1	5	10																19	49	2	5	3	2
				ATAC	10	85	13	11	5	10																37	71	2	5	2	0
				ATAC	9	85	5	11	5	10																18	78	4	2	2	2
				ATAC	8	85	1	11	5	10																21	53	4	5	2	2
				ATAC	7	85	13	11	5	10																59	37	2	2	3	0
				ATAC	6	85	9	9	5	4																1	111	5	4	5	3
				ATAC	5	85	12	9	5	4																20	98	4	1	2	1
				ATAC	4	85	9	9	5	4																1	87	6	5	4	2
				ATAC	3	85	4	9	5	4																27	25	4	4	1	1
				ATAC	2	85	4	9	5	4																46	60	4	5	2	0
				ATAC	1	85	9	9	5	4																26	24	4	4	1	1
				ATAC	0	84	5	9	5	4																15	107	1	4	1	1
				ATAC	88	84	5	10	2	4																23	39	1	1	1	2
				ATAC	87	84	5	10	2	4																36	26	1	4	1	3
				ATAC	86	84	9	10	2	7																14	126	3	4	1	3
				ATAC	85	84	1	10	2	7																11	51	3	4	1	5
				ATAC	84	84	10	10	2	7																6	86	1	1	1	2
				ATAC	83	84	2	10	2	7																9	87	6	5	3	2
				ATAC	82	84	10	10	2	7																31	49	4	3	2	1
				ATAC	81	84	10	10	2	7																20	114	1	4	1	4
				ATAC	80	84	5	10	4	7																8	72	4	2	2	2
				ATAC	79	84	1	10	4	7																52	8	3	4	1	4
				ATAC	78	84	10	6	4	7																33	99	1	4	1	5
				ATAC	77	84	10	6	4	7																35	43	1	3	1	1
				ATAC	76	84	10	6	4	7																12	52	1	4	1	5
				ATAC	75	84	10	6	4	7																8	114	1	4	1	1
				ATAC	74	84	5	6	4	7																35	103	5	4	6	5
				ATAC	73	84	5	6	4	9																15	85	1	4	1	1
				ATAC	72	84	10	6	4	9																11	109	2	2	3	2
				ATAC	71	84	13	6	4	9																14	52	1	4	1	3
				ATAC	70	84	13	6	4	9																30	38	4	3	1	1
				ATAC	69	84	5	6	4	9																14	78	1	1	1	2
				ATAC	68	84	13	6	4	9																55	35	2	5	3	0
				ATAC	67	84	13	6	4	2																53	31	2	2	3	0
				ATAC	66	84	10	6	4	2																40	84	4	3	1	4
				ATAC	65	84	5	6	4	2																19	71	4	3	1	0
				ATAC	64	84	5	6	6	2																47	47	1	3	1	0
				ATAC	63	84	8	6	6	2																30	40	4	2	2	1
				ATAC	62	84	13	4	6	2																4	78	1	4	1	1
				ATAC	61	84	13	4	6	2																12	84	2	2	2	2
				ATAC	60	84	5	4	6	2																11	75	4	2	2	2
				ATAC	59	84	10	4	6	2																56	30	4	2	2	0
				ATAC	58	84	5	4	6	2																5	115	2	2	2	1
				ATAC	57	84	4	4	6	2																44	24	4	2	2	0
				ATAC	56	84	5	4	6	2																45	53	6	5	4	0
				ATAC	55	84	13	4	6	2																22	116	3	4	1	5
				ATAC	54	84	13	4	6	2																13	67	6	5	4	2
				ATAC	53	84	13	4	6	2																1	93	1	1	2	2
				ATAC	52	84	5	5	6	2																20	50	6	5	4	2
				ATAC	51	84	8	4	6	2																18	38	4	3	2	1
				ATAC	50	84	5	4	6	3																15	79	1	1	1	2
				ATAC	49	84	10	4	6	3																4	86	1	3	2	2
				ATAC	48	84	10	5	6	3																13	119	1	4	1	4
				ATAC	47	84	13	5	6	3																18	46	4	1	1	2
				ATAC	46	84	4	5	6	3																10	120	1	4	1	3
				ATAC	45	84	10	2	6	3																59	55	3	4	6	5
				ATAC	44	84	5	5	6	3																46	74	4	3	2	0
				ATAC	43	84	10	5	6	3																32	38	2	2	3	2
				ATAC	42	84	13	5	6	3																18	66	2	2	3	2
				ATAC	41	84	13	5	6	3																40	68	1	1	1	0
				ATAC	40	84	13	5	6	3																40	94	1	4	5	5
				ATAC	39	84	5	5	6	3																26	74	4	3	2	2
				ATAC	38	84	13	5	6	3																40	10	3	6	6	5
				ATAC	37	84	13	5	6	3																5	105	4	4	1	3
				ATAC	36	84	13	5	6	3																54	40	4	2	5	0
				ATAC	35	84	13	5	6	3																0	100	5	2	1	1
				ATAC	34	84	5	5	6	3																12	88	2	2	2	1
				ATAC	33	84	13	5	6	3																9	91	1	4	1	1
				ATAC	32	84	10	5	6	3																28	86	1	5	2	1
				ATAC	31	84	13	5	6	3																29	65	1	3	2	1
				ATAC	30	84	10	5	6	3																37	63	1	4	1	1
				ATAC	29	84	9	5	6	3																14	112	4	2	1	1
				ATAC	28	84	9	5	6	3																42	50	1	4	5	3
				ATAC	27	84	9	5	6	3																25	27	1	4	1	2
				ATAC	26	84	5	5	6	3																33	89	1	1	1	3
				ATAC	25	84	9	5	6	3																5	89	4	3	2	2
				ATAC	24	84	8	5	6	3																10	116	1	4	6	4
				ATAC	23	84	13	5	6	3																64	20	3	6	6	5
				ATAC	22	84	10	5	6	3																31	59	2	5	2	2
				ATAC	21	84	13	5	6	3																20	60	2	2	2	2
				ATAC	20	84	13	5	6	3																47	73	2	2	2	0
				ATAC	19	84	8	1	6	3																60	38	2	5	3	0
				ATAC	18	84	13	1	6	10																38	64	4	2	2	0
				ATAC	17	84	13	1	6	10																18	90	1	4	1	4
				ATAC	16	84	13	1	6	10																40	8	3	1	6	5
				ATAC	15	84	13	1	6	10																60	22	3	6	6	5
				ATAC	14	84	13	1	6	10																11	61	3	4	1	4
				ATAC	13	84	13	1	6	10																12	114	2	2	2	1
				ATAC	12	84	13	4	6	10																17	43	1	4	1	3
				ATAC	11	84	10	11	5	10																20	86	2	2	3	2
				ATAC	10	84	1	11	5	10																53	39	4	5	5	0
				ATAC	9	84	13	11	5	10																50	16	1	4	1	3
				ATAC	8	84	13	11	5	10																10	84	4	5	3	2
				ATAC	7	84	13	11	5	10																27	59	1	3	2	2
				ATAC	6	84	9	9	5	4																9	67	1	1	1	1
				ATAC	5	84	5	9	5	4																16	104	1	4	1	1
				ATAC	4	84	9	9	5	4																7	93	4	2	1	2
				ATAC	3	84	9	9	5	4																53	37	1	3	2	0
				ATAC	2	84	4	9	5	4																47	29	1	4	5	1
				ATAC	1	84	5	9	5	4																20	72	4	3	1	0
				ATAC	0	83	5	9	5	4																18	70	4	2	2	2
				ATAC	89	83	5	10	2	4																24	84	1	4	1	3
				ATAC	88	83	13	10	2	4																33	29	1	4	1	3
				ATAC	87	83	10	10	2	7																1	99	2	5	2	0
				ATAC	86	83	10	10	2	7																6	106	1	4	1	3
				ATAC	85	83	10	10	2	7																24	72	4	3	3	2
				ATAC	84	83	10	10	2	7																31	43	1	1	2	1
				ATAC	83	83	10	10	2	7																23	123	3	6	6	5
				ATAC	82	83	10	10	2	7																15	103	1	4	1	1
				ATAC	81	83	10	10	2	7																31	11	5	4	6	4
				ATAC	80	83	5	10	2	7																49	37	6	5	4	0
				ATAC	79	83	13	6	2	7																7	95	4	1	2	2
				ATAC	78	83	5	6	4	7																37	81	1	1	2	3
				ATAC	77	83	10	6	2	7																35	51	1	4	1	1
				ATAC	76	83	10	6	4	9																5	75	1	4	1	3
				ATAC	75	83	4	6	4	9																39	57	4	5	1	1
				ATAC	74	83	8	6	4	9																11	71	2	2	2	2
				ATAC	73	83	10	6	4	9																56	36	2	5	3	0
				ATAC	72	83	10	6	4	9																15	87	1	4	1	3
				ATAC	71	83	2	6	4	9																48	74	1	4	1	3
				ATAC	70	83	10	6	4	9																35	13	1	4	1	4
				ATAC	69	83	8	6	4	9																19	43	2	5	2	2
				ATAC	68	83	10	6	4	9																34	48	1	6	1	1
				ATAC	67	83	5	6	4	2																21	31	1	4	1	2
				ATAC	66	83	10	4	6	2																53	51	2	2	3	0
				ATAC	65	83	10	4	6	2																31	99	1	4	1	5
				ATAC	64	83	9	2	6	2																50	50	4	3	1	0
				ATAC	63	83	10	4	6	2																51	57	2	5	3	2
				ATAC	62	83	5	4	6	2																26	70	2	5	2	2
				ATAC	61	83	10	4	6	2																54	48	4	5	3	0
				ATAC	60	83	10	4	6	2																9	69	4	3	2	2
				ATAC	59	83	10	4	6	2																26	46	1	4	1	3
				ATAC	58	83	5	4	6	2																22	108	1	4	1	5
				ATAC	57	83	4	4	6	2																55	17	4	2	3	3
				ATAC	56	83	13	4	6	2																28	78	1	4	5	3
				ATAC	55	83	13	4	6	2																11	85	6	5	4	2
				ATAC	54	83	13	4	6	2																23	77	6	5	2	2
				ATAC	53	83	13	4	6	2																15	95	1	4	6	5
				ATAC	52	83	5	6	6	2																53	43	6	5	4	0
				ATAC	51	83	8	4	6	2																37	5	5	6	6	5
				ATAC	50	83	13	4	6	2																33	59	4	1	2	3
				ATAC	49	83	13	4	6	2																28	90	1	4	1	1
				ATAC	48	83	10	5	6	3																14	42	3	4	6	5
				ATAC	47	83	13	5	6	3																48	22	2	2	2	1
				ATAC	46	83	9	2	6	3																32	28	1	4	1	3
				ATAC	45	83	13	5	6	3																13	85	2	2	1	2
				ATAC	44	83	13	5	6	3																44	60	4	2	2	0
				ATAC	43	83	5	5	6	3																39	43	2	5	2	0
				ATAC	42	83	5	5	6	3																56	28	1	1	1	0
				ATAC	41	83	5	5	6	3																49	73	1	4	1	3
				ATAC	40	83	10	5	6	3																13	125	4	4	1	1
				ATAC	39	83	13	5	6	3																19	101	2	2	3	1
				ATAC	38	83	2	5	6	3																21	25	3	6	6	4
				ATAC	37	83	5	5	6	3																20	102	2	2	2	1
				ATAC	36	83	9	5	6	3																48	18	4	3	2	1
				ATAC	35	83	9	5	6	3																25	91	4	1	2	1
				ATAC	34	83	9	5	6	3																8	120	2	2	1	1
				ATAC	33	83	13	5	6	3																25	99	1	4	1	1
				ATAC	32	83	13	5	6	3																42	66	4	2	3	0
				ATAC	31	83	9	2	6	3																25	83	1	4	1	3
				ATAC	30	83	1	5	6	3																15	37	1	2	1	3
				ATAC	29	83	8	5	6	3																29	51	4	1	1	1
				ATAC	28	83	13	5	6	3																26	26	1	4	1	2
				ATAC	27	83	13	5	6	3																36	94	3	4	1	5
				ATAC	26	83	13	5	6	3																42	14	1	4	1	4
				ATAC	25	83	13	5	6	3																37	31	6	5	2	2
				ATAC	24	83	13	5	6	3																65	31	3	6	1	5
				ATAC	23	83	13	5	6	3																39	63	4	2	2	0
				ATAC	22	83	5	5	6	3																36	48	1	4	1	1
				ATAC	21	83	13	5	6	3																26	22	4	3	2	1
				ATAC	20	83	13	5	6	3																54	42	2	2	3	0
				ATAC	19	83	2	5	6	3																15	77	4	2	2	2
				ATAC	18	83	13	1	6	10																19	45	4	3	2	2
				ATAC	17	83	13	1	6	10																45	31	1	4	1	3
				ATAC	16	83	13	1	6	10																18	102	2	2	2	1
				ATAC	15	83	13	1	6	10																43	55	1	2	1	1
				ATAC	14	83	1	1	6	10																48	24	2	2	2	1
				ATAC	13	83	13	1	6	10																9	79	4	5	2	2
				ATAC	12	83	10	4	6	10																15	117	1	4	1	4
				ATAC	11	83	5	11	5	10																11	69	6	5	2	2
				ATAC	10	83	13	11	5	10																14	44	3	4	6	5
				ATAC	9	83	13	11	5	10																42	58	1	4	1	1
				ATAC	8	83	13	11	5	10																6	112	2	2	2	1
				ATAC	7	83	13	11	5	10																18	100	2	2	2	3
				ATAC	6	83	5	11	5	4																37	99	5	4	1	5
				ATAC	5	83	4	9	5	4																11	43	5	4	1	4
				ATAC	4	83	5	9	5	4																5	69	3	6	6	3
				ATAC	3	83	4	9	5	4																21	69	4	5	3	2
				ATAC	2	83	4	9	5	4																3	91	4	2	2	2
				ATAC	1	83	4	9	5	4																6	70	3	6	1	1
				ATAC	90	82	10	10	2	4																43	21	4	5	3	0
				ATAC	0	82	5	9	5	4																26	98	3	4	1	1
				ATAC	89	82	10	10	2	4																15	63	4	1	1	1
				ATAC	88	82	4	10	2	4																12	60	1	4	1	4
				ATAC	87	82	9	10	2	7																6	104	4	2	1	1
				ATAC	86	82	5	10	2	7																17	57	4	5	3	2
				ATAC	85	82	8	10	2	7																21	85	4	2	2	2
				ATAC	84	82	13	10	2	7																45	73	4	2	2	0
				ATAC	83	82	13	10	2	7																26	66	4	2	2	2
				ATAC	82	82	8	10	2	7																15	111	5	4	1	3
				ATAC	81	82	10	10	2	7																27	117	5	4	1	4
				ATAC	80	82	10	10	2	7																19	65	2	2	2	2
				ATAC	79	82	9	6	2	7																26	52	1	4	1	1
				ATAC	78	82	10	6	2	7																5	67	5	6	6	4
				ATAC	77	82	10	6	2	9																23	119	3	4	6	5
				ATAC	76	82	2	6	4	9																1	83	4	2	2	3
				ATAC	75	82	8	6	4	9																36	12	1	4	1	4
				ATAC	74	82	10	6	4	9																25	115	3	4	1	4
				ATAC	73	82	10	6	4	9																25	85	1	4	1	3
				ATAC	72	82	10	6	4	9																5	77	4	2	2	1
				ATAC	71	82	8	6	4	9																50	48	1	4	1	0
				ATAC	70	82	10	6	4	9																22	48	4	3	2	2
				ATAC	69	82	8	6	4	9																31	37	4	3	2	2
				ATAC	68	82	10	6	4	9																10	100	6	5	3	2
				ATAC	67	82	10	6	13	2																52	52	4	2	3	0
				ATAC	66	82	10	4	6	2																20	62	4	3	1	2
				ATAC	65	82	5	4	6	2																33	71	2	2	2	2
				ATAC	64	82	13	4	6	2																14	48	1	4	1	3
				ATAC	63	82	13	4	6	2																34	42	1	3	1	1
				ATAC	62	82	10	4	6	2																14	84	1	4	1	1
				ATAC	61	82	10	4	6	2																37	49	1	4	1	1
				ATAC	60	82	10	4	6	2																19	93	3	6	1	5
				ATAC	59	82	5	4	6	2																20	46	4	3	2	2
				ATAC	58	82	2	4	6	2																29	85	1	5	2	1
				ATAC	57	82	5	4	6	2																39	49	1	4	1	1
				ATAC	56	82	13	4	6	2																52	40	2	5	3	0
				ATAC	55	82	5	4	6	3																37	75	6	5	2	1
				ATAC	54	82	13	4	6	3																17	75	2	5	2	2
				ATAC	53	82	10	4	6	2																47	27	1	1	2	2
				ATAC	52	82	13	4	6	2																39	21	1	4	1	0
				ATAC	51	82	12	4	6	2																52	36	1	3	2	0
				ATAC	50	82	5	4	6	2																23	21	3	6	6	4
				ATAC	49	82	2	5	6	2																28	84	4	5	3	1
				ATAC	48	82	13	5	6	3																19	123	3	6	1	5
				ATAC	47	82	10	5	6	3																37	65	1	5	1	0
				ATAC	46	82	5	5	6	3																37	21	2	5	3	0
				ATAC	45	82	13	5	6	3																29	17	3	4	1	4
				ATAC	44	82	13	4	6	3																27	53	1	4	1	1
				ATAC	43	82	9	5	6	3																27	91	4	5	2	1
				ATAC	42	82	2	5	6	3																42	8	3	4	6	5
				ATAC	41	82	13	5	6	3																24	86	1	4	1	3
				ATAC	40	82	9	5	6	3																14	76	4	5	2	2
				ATAC	39	82	5	2	6	3																51	5	3	6	6	5
				ATAC	38	82	10	5	6	3																30	102	3	6	6	5
				ATAC	37	82	9	2	6	3																18	62	1	1	1	2
				ATAC	36	82	13	5	6	3																1	109	1	4	5	3
				ATAC	35	82	13	5	6	3																14	38	3	4	1	4
				ATAC	34	82	13	5	6	3																50	62	1	4	1	3
				ATAC	33	82	1	5	6	3																38	98	5	4	5	5
				ATAC	32	82	11	2	6	3																35	53	4	2	2	0
				ATAC	31	82	9	2	6	3																21	43	4	5	2	2
				ATAC	30	82	13	5	6	3																32	22	1	4	1	1
				ATAC	29	82	13	5	6	3																32	42	1	5	2	1
				ATAC	28	82	13	5	6	3																33	39	2	2	2	2
				ATAC	27	82	9	2	6	3																34	88	1	2	1	4
				ATAC	26	82	11	2	6	3																43	35	1	4	5	3
				ATAC	25	82	13	5	6	3																8	66	1	4	1	4
				ATAC	24	82	8	5	6	3																2	88	6	5	4	2
				ATAC	23	82	13	5	6	3																60	40	4	2	3	0
				ATAC	22	82	13	5	6	3																39	33	6	5	4	2
				ATAC	21	82	13	5	6	3																49	3	5	6	6	5
				ATAC	20	82	9	5	6	10																21	105	1	4	1	1
				ATAC	19	82	13	5	6	10																52	12	1	2	1	4
				ATAC	18	82	9	1	6	10																42	82	1	4	1	5
				ATAC	17	82	1	1	6	10																45	11	3	4	6	5
				ATAC	16	82	13	1	6	10																20	74	4	5	2	1
				ATAC	15	82	13	1	6	10																49	67	2	2	3	0
				ATAC	14	82	13	1	6	10																11	79	4	3	1	2
				ATAC	13	82	13	1	6	10																19	41	6	5	2	1
				ATAC	12	82	9	11	6	10																0	82	5	4	1	3
				ATAC	11	82	13	11	5	10																25	21	1	3	1	4
				ATAC	10	82	10	11	5	10																53	17	1	1	1	3
				ATAC	9	82	13	11	5	10																40	28	1	4	1	3
				ATAC	8	82	13	11	5	10																57	39	4	2	2	0
				ATAC	7	82	2	11	5	10																23	51	1	4	1	2
				ATAC	6	82	5	11	5	10																44	4	5	6	6	5
				ATAC	5	82	5	9	5	4																47	3	5	4	6	5
				ATAC	4	82	5	9	5	4																60	24	3	6	1	5
				ATAC	3	82	4	9	5	4																16	44	1	4	1	4
				ATAC	2	82	4	9	5	4																31	39	4	2	3	2
				ATAC	1	82	4	9	5	4																38	12	1	4	1	4
				ATAC	90	81	10	10	2	4																41	19	4	2	2	0
				ATAC	0	81	5	9	5	4																34	24	1	4	1	1
				ATAC	89	81	5	10	2	4																47	5	3	6	6	5
				ATAC	88	81	13	10	2	7																6	72	1	4	1	3
				ATAC	87	81	10	10	2	7																50	56	2	5	3	2
				ATAC	86	81	13	10	2	7																44	18	4	4	1	0
				ATAC	85	81	13	10	2	7																49	71	4	2	2	3
				ATAC	84	81	2	10	2	7																22	22	3	6	1	4
				ATAC	83	81	10	10	2	7																33	21	4	3	2	1
				ATAC	82	81	10	10	2	7																54	26	2	2	2	0
				ATAC	81	81	10	10	2	7																13	97	4	4	1	3
				ATAC	80	81	10	10	2	7																4	76	1	4	1	3
				ATAC	79	81	10	6	2	7																18	112	1	4	1	1
				ATAC	78	81	8	6	2	7																38	20	4	2	2	0
				ATAC	77	81	5	6	2	9																2	98	2	2	2	0
				ATAC	76	81	5	6	2	9																36	76	6	5	4	0
				ATAC	75	81	10	6	2	9																28	26	4	3	2	2
				ATAC	74	81	10	6	4	9																56	66	5	4	5	5
				ATAC	73	81	10	6	4	9																54	12	3	4	6	5
				ATAC	72	81	10	6	4	9																13	55	1	2	2	1
				ATAC	71	81	10	6	4	9																15	97	1	4	1	5
				ATAC	70	81	10	6	4	2																43	7	3	6	6	5
				ATAC	69	81	5	6	13	2																39	9	3	6	1	5
				ATAC	68	81	10	6	6	2																51	45	6	5	4	0
				ATAC	67	81	5	6	13	2																32	26	1	4	1	1
				ATAC	66	81	10	4	6	2																30	22	1	4	5	3
				ATAC	65	81	5	4	6	2																45	63	4	1	1	0
				ATAC	64	81	9	4	6	2																6	74	1	4	1	3
				ATAC	63	81	5	6	6	2																47	35	1	3	2	1
				ATAC	62	81	5	4	6	2																27	113	3	6	6	4
				ATAC	61	81	5	4	6	2																24	32	4	2	2	2
				ATAC	60	81	5	6	6	2																58	56	3	4	1	5
				ATAC	59	81	5	4	6	2																18	118	1	1	1	4
				ATAC	58	81	10	6	6	2																14	56	4	2	2	2
				ATAC	57	81	10	4	6	2																47	11	3	6	6	5
				ATAC	56	81	12	9	6	2																16	52	1	5	2	2
				ATAC	55	81	13	4	6	3																32	76	4	2	2	2
				ATAC	54	81	10	4	6	3																36	86	1	4	1	4
				ATAC	53	81	10	4	6	3																38	32	6	5	4	2
				ATAC	52	81	9	4	6	2																56	42	2	2	3	0
				ATAC	51	81	10	4	6	2																33	77	6	5	2	2
				ATAC	50	81	5	4	6	2																53	27	4	2	3	2
				ATAC	49	81	5	4	6	2																17	111	4	4	1	3
				ATAC	48	81	13	5	6	2																12	48	1	4	1	5
				ATAC	47	81	8	5	6	3																24	106	1	1	1	4
				ATAC	46	81	3	5	6	3																48	36	6	5	4	0
				ATAC	45	81	10	5	6	3																20	88	2	2	2	1
				ATAC	44	81	5	5	6	3																40	22	4	4	1	0
				ATAC	43	81	5	5	6	3																14	82	1	4	1	1
				ATAC	42	81	5	5	6	3																42	68	2	5	3	0
				ATAC	41	81	1	5	6	3																21	93	1	4	1	4
				ATAC	40	81	9	2	6	3																9	105	1	4	1	3
				ATAC	39	81	1	5	6	3																51	33	1	1	1	0
				ATAC	38	81	13	5	6	3																3	93	4	3	2	2
				ATAC	37	81	1	5	6	3																16	32	1	6	1	1
				ATAC	36	81	10	5	6	3																22	126	5	4	1	5
				ATAC	35	81	1	5	6	3																27	49	1	4	1	3
				ATAC	34	81	9	2	6	3																36	88	1	4	1	5
				ATAC	33	81	9	5	9	6																51	11	1	4	1	4
				ATAC	32	81	9	2	6	6																12	72	6	5	2	2
				ATAC	31	81	5	2	6	6																55	45	2	5	3	0
				ATAC	30	81	13	5	6	3																19	77	1	3	1	2
				ATAC	29	81	13	5	6	3																62	24	3	6	6	5
				ATAC	28	81	12	2	6	3																29	69	6	5	4	0
				ATAC	27	81	9	2	6	3																17	35	4	2	2	2
				ATAC	26	81	10	2	6	3																28	102	1	4	6	3
				ATAC	25	81	9	2	6	3																27	97	1	4	1	1
				ATAC	24	81	9	5	6	3																9	63	1	4	1	4
				ATAC	23	81	13	5	6	3																33	33	1	4	1	3
				ATAC	22	81	10	5	6	3																38	8	3	6	6	5
				ATAC	21	81	10	5	6	3																15	71	6	5	4	2
				ATAC	20	81	13	5	6	10																18	74	4	2	2	1
				ATAC	19	81	1	1	6	10																21	95	1	4	1	3
				ATAC	18	81	13	1	6	10																57	59	3	4	1	5
				ATAC	17	81	13	1	6	10																41	85	1	4	1	5
				ATAC	16	81	1	1	6	10																32	10	5	4	1	4
				ATAC	15	81	13	1	6	10																5	109	1	4	1	3
				ATAC	14	81	5	1	6	10																23	73	6	5	3	2
				ATAC	13	81	5	1	6	10																52	26	4	1	2	2
				ATAC	12	81	13	11	6	10																34	36	4	4	2	2
				ATAC	11	81	13	11	5	10																15	75	6	5	4	2
				ATAC	91	81	9	10	2	4																53	61	1	6	1	5
				ATAC	10	81	10	11	5	10																37	85	1	4	1	4
				ATAC	9	81	13	11	5	10																23	71	4	5	2	2
				ATAC	8	81	1	11	5	10																45	61	1	1	2	0
				ATAC	7	81	13	11	5	10																3	87	2	2	2	2
				ATAC	6	81	5	7	5	10																35	9	3	4	6	5
				ATAC	5	81	5	9	5	4																32	14	3	6	1	4
				ATAC	4	81	8	9	5	4																26	50	1	4	1	3
				ATAC	3	81	9	9	5	4																29	43	1	1	1	1
				ATAC	2	81	4	9	5	4																37	41	4	2	1	1
				ATAC	1	81	5	9	5	4																40	24	1	4	1	3
				ATAC	90	80	5	10	2	4																29	67	4	5	2	1
				ATAC	0	80	5	9	5	4																36	62	1	4	1	3
				ATAC	89	80	9	10	2	4																3	99	2	2	3	0
				ATAC	88	80	10	10	2	7																61	47	3	6	6	5
				ATAC	87	80	5	10	2	7																43	15	1	4	1	3
				ATAC	86	80	9	10	2	7																19	73	1	1	1	1
				ATAC	85	80	10	10	2	7																58	50	3	4	6	5
				ATAC	84	80	10	10	2	7																25	95	2	2	3	1
				ATAC	83	80	1	10	2	7																11	77	4	3	2	2
				ATAC	82	80	13	10	2	7																41	33	2	5	2	1
				ATAC	81	80	1	10	2	7																9	115	3	4	6	3
				ATAC	80	80	1	10	2	7																49	49	4	1	1	0
				ATAC	79	80	8	6	2	7																14	70	6	5	4	2
				ATAC	78	80	10	6	2	7																47	15	2	2	2	1
				ATAC	77	80	2	6	2	9																19	105	1	1	1	1
				ATAC	76	80	2	6	2	9																33	35	4	1	1	1
				ATAC	75	80	10	6	2	9																62	22	3	6	6	5
				ATAC	74	80	10	6	4	9																62	20	3	4	6	5
				ATAC	73	80	10	6	13	9																2	94	4	2	2	2
				ATAC	72	80	2	6	2	9																10	118	1	4	1	4
				ATAC	71	80	13	6	13	2																36	42	2	3	1	1
				ATAC	70	80	10	6	13	2																8	64	3	4	1	4
				ATAC	69	80	13	4	13	2																48	12	1	4	1	4
				ATAC	68	80	10	6	13	2																50	10	3	4	1	4
				ATAC	67	80	5	6	13	2																23	89	1	4	1	1
				ATAC	66	80	10	4	13	2																11	123	4	3	1	1
				ATAC	65	80	5	4	6	2																43	61	1	5	2	0
				ATAC	64	80	2	4	6	2																29	73	1	5	1	1
				ATAC	63	80	8	4	6	2																45	7	3	4	6	5
				ATAC	62	80	5	4	6	2																23	25	1	4	1	4
				ATAC	61	80	10	6	6	2																12	46	3	4	6	5
				ATAC	60	80	9	4	6	2																17	67	4	2	3	2
				ATAC	59	80	10	4	6	2																23	117	3	4	6	5
				ATAC	58	80	13	4	6	2																29	71	6	5	2	1
				ATAC	57	80	10	4	6	2																38	78	4	2	2	1
				ATAC	56	80	13	4	6	2																45	35	1	4	1	3
				ATAC	55	80	13	4	6	3																55	29	4	2	3	0
				ATAC	54	80	13	4	6	3																27	85	1	2	2	3
				ATAC	53	80	13	4	6	3																37	93	1	4	1	5
				ATAC	52	80	10	5	6	3																40	48	1	1	1	1
				ATAC	51	80	13	5	6	3																12	122	1	1	1	1
				ATAC	50	80	4	5	6	2																38	50	1	4	1	3
				ATAC	49	80	1	5	6	2																46	24	4	2	2	0
				ATAC	48	80	1	5	6	3																22	96	1	4	1	1
				ATAC	47	80	10	5	6	3																58	12	3	6	6	5
				ATAC	46	80	8	5	6	3																56	62	1	4	5	5
				ATAC	45	80	4	5	6	3																27	37	2	2	1	1
				ATAC	44	80	10	5	6	3																23	33	4	3	2	2
				ATAC	43	80	5	5	6	3																28	44	1	4	1	3
				ATAC	42	80	10	5	6	3																26	28	1	1	2	2
				ATAC	41	80	10	5	6	3																39	87	1	4	1	5
				ATAC	40	80	10	5	9	3																8	58	5	6	6	4
				ATAC	39	80	13	5	9	3																25	113	3	4	6	5
				ATAC	38	80	11	2	9	3																9	85	4	5	4	2
				ATAC	37	80	10	5	9	3																40	66	4	3	2	0
				ATAC	36	80	8	5	9	3																27	57	1	1	1	2
				ATAC	35	80	11	2	9	3																39	17	1	4	1	1
				ATAC	34	80	9	2	9	3																49	9	3	6	6	5
				ATAC	33	80	9	2	9	6																24	80	4	3	2	1
				ATAC	32	80	9	2	9	6																59	51	3	4	6	5
				ATAC	31	80	12	2	9	6																18	80	4	5	2	2
				ATAC	30	80	11	2	6	6																0	98	2	5	2	0
				ATAC	29	80	9	2	9	6																24	20	3	6	1	4
				ATAC	28	80	11	2	6	3																39	83	4	3	2	3
				ATAC	27	80	11	2	6	3																9	127	5	3	2	1
				ATAC	26	80	11	2	6	3																43	73	2	2	2	0
				ATAC	25	80	2	2	6	3																41	27	1	4	1	3
				ATAC	24	80	5	2	6	3																16	108	4	1	1	1
				ATAC	23	80	4	5	6	3																52	20	1	4	1	3
				ATAC	22	80	10	5	6	3																56	24	1	4	1	1
				ATAC	21	80	5	5	6	3																50	54	2	2	3	0
				ATAC	20	80	13	5	6	10																21	75	6	5	2	2
				ATAC	19	80	13	1	6	10																28	80	1	4	1	3
				ATAC	18	80	9	1	6	10																18	106	4	2	2	1
				ATAC	17	80	13	1	6	10																6	120	5	4	1	1
				ATAC	16	80	13	1	6	10																27	51	1	4	1	3
				ATAC	15	80	1	1	6	10																38	48	4	2	1	1
				ATAC	14	80	1	1	6	10																14	36	3	6	1	3
				ATAC	13	80	13	1	6	10																19	31	4	3	1	1
				ATAC	12	80	2	11	6	10																38	60	1	4	1	3
				ATAC	11	80	13	11	5	10																21	45	4	3	2	2
				ATAC	91	80	3	10	2	4																33	37	2	2	2	2
				ATAC	10	80	1	11	5	10																25	47	1	4	1	3
				ATAC	9	80	13	11	5	10																59	43	2	2	3	1
				ATAC	8	80	13	11	5	10																42	30	4	1	1	3
				ATAC	7	80	13	11	5	10																18	42	2	5	2	1
				ATAC	6	80	5	7	5	10																14	50	1	4	1	3
				ATAC	5	80	9	9	5	4																31	85	1	1	1	3
				ATAC	4	80	9	9	5	4																58	48	1	4	1	4
				ATAC	3	80	8	9	5	4																4	82	1	4	1	1
				ATAC	2	80	4	9	5	4																47	45	1	1	1	0
				ATAC	1	80	5	9	5	4																42	6	3	6	6	5
				ATAC	90	79	2	10	2	4																54	60	1	4	1	5
				ATAC	0	79	5	9	5	4																39	67	4	4	1	0
				ATAC	89	79	5	10	2	4																10	86	6	5	2	2
				ATAC	88	79	5	10	2	7																30	34	1	4	1	1
				ATAC	87	79	10	10	2	7																52	66	1	3	2	3
				ATAC	86	79	8	10	2	7																11	89	4	3	2	1
				ATAC	85	79	10	10	2	7																32	94	4	3	2	3
				ATAC	84	79	13	10	2	7																35	59	1	1	5	3
				ATAC	83	79	2	10	2	7																28	112	3	4	6	4
				ATAC	82	79	10	10	2	7																8	86	4	2	2	2
				ATAC	81	79	13	10	2	7																8	56	5	4	1	3
				ATAC	80	79	10	6	2	7																45	65	4	5	2	0
				ATAC	79	79	10	6	2	9																23	59	4	5	2	2
				ATAC	78	79	10	6	2	9																32	56	2	2	2	0
				ATAC	77	79	5	6	2	9																41	55	1	4	5	3
				ATAC	76	79	10	6	2	9																7	107	1	4	1	3
				ATAC	75	79	8	6	2	9																43	83	1	4	5	5
				ATAC	74	79	10	6	2	9																22	92	1	4	1	3
				ATAC	73	79	10	6	13	9																11	99	6	5	3	2
				ATAC	72	79	10	6	13	9																26	80	1	4	1	3
				ATAC	71	79	10	6	13	2																20	118	3	6	6	4
				ATAC	70	79	5	6	13	2																18	82	2	5	3	2
				ATAC	69	79	10	4	13	2																35	23	4	3	2	1
				ATAC	68	79	5	6	13	2																42	36	4	2	1	3
				ATAC	67	79	5	6	13	2																49	39	6	5	4	0
				ATAC	66	79	2	6	6	2																15	99	1	4	1	5
				ATAC	65	79	5	4	6	2																17	31	1	6	1	1
				ATAC	64	79	10	4	6	2																30	98	1	4	1	5
				ATAC	63	79	10	4	6	2																24	98	1	4	1	1
				ATAC	62	79	4	4	6	2																39	25	1	4	5	3
				ATAC	61	79	13	4	6	2																66	30	5	6	1	5
				ATAC	60	79	13	4	6	2																8	100	4	2	2	2
				ATAC	59	79	5	4	6	2																10	104	4	3	2	1
				ATAC	58	79	5	4	6	2																22	68	4	5	2	2
				ATAC	57	79	13	4	6	2																13	71	6	5	4	2
				ATAC	56	79	9	9	6	3																32	54	4	5	2	0
				ATAC	55	79	9	4	6	3																23	125	5	6	6	5
				ATAC	54	79	10	4	6	3																20	124	3	4	6	5
				ATAC	53	79	10	5	6	3																30	14	3	6	6	5
				ATAC	52	79	13	5	6	3																47	51	6	5	4	0
				ATAC	51	79	5	5	6	3																11	49	3	4	1	5
				ATAC	50	79	8	5	6	3																63	25	3	6	6	5
				ATAC	49	79	10	5	6	3																34	96	1	4	1	5
				ATAC	48	79	10	5	6	3																54	22	4	4	1	3
				ATAC	47	79	5	5	6	3																16	62	1	4	1	1
				ATAC	46	79	5	5	6	3																40	56	1	4	1	1
				ATAC	45	79	10	5	6	3																15	83	1	4	1	1
				ATAC	44	79	5	5	6	3																39	31	2	2	3	2
				ATAC	43	79	8	5	6	3																43	77	1	3	1	1
				ATAC	42	79	13	5	9	3																62	28	1	4	1	4
				ATAC	41	79	2	5	6	3																28	40	1	4	1	1
				ATAC	40	79	13	5	9	3																60	34	2	2	3	0
				ATAC	39	79	11	2	9	3																14	90	1	4	5	5
				ATAC	38	79	9	2	9	3																48	20	2	2	2	1
				ATAC	37	79	5	5	9	3																19	109	1	1	1	1
				ATAC	36	79	5	5	9	3																44	74	1	3	2	0
				ATAC	35	79	5	2	9	3																11	101	2	2	2	2
				ATAC	34	79	11	2	9	3																26	108	3	4	1	4
				ATAC	33	79	13	5	9	6																34	40	1	3	1	1
				ATAC	32	79	11	2	9	6																13	59	4	4	1	3
				ATAC	31	79	11	2	9	6																21	117	3	6	6	5
				ATAC	30	79	11	2	9	6																18	92	3	4	1	5
				ATAC	29	79	11	2	9	6																35	49	1	4	1	1
				ATAC	28	79	11	2	9	3																55	41	2	2	3	0
				ATAC	27	79	11	2	9	3																36	36	1	1	1	2
				ATAC	26	79	11	2	9	3																44	62	1	3	1	0
				ATAC	25	79	11	2	6	3																61	35	2	2	2	1
				ATAC	24	79	1	2	6	3																26	84	1	4	1	3
				ATAC	23	79	13	5	6	3																37	35	6	5	2	2
				ATAC	22	79	13	5	6	3																30	94	4	1	2	3
				ATAC	21	79	13	5	6	3																50	36	4	5	2	0
				ATAC	92	79	5	10	2	4																44	72	4	2	3	0
				ATAC	20	79	13	5	6	10																6	102	2	2	2	2
				ATAC	19	79	13	1	6	10																11	121	1	4	1	3
				ATAC	18	79	5	1	6	10																28	34	4	2	2	2
				ATAC	17	79	13	1	6	10																27	105	1	2	2	4
				ATAC	16	79	1	1	6	10																21	27	3	4	1	4
				ATAC	15	79	13	1	6	10																58	40	2	5	3	0
				ATAC	14	79	13	1	6	10																31	91	2	2	1	3
				ATAC	13	79	13	1	6	10																5	73	3	4	1	3
				ATAC	12	79	5	11	6	10																38	24	1	4	5	3
				ATAC	11	79	10	11	5	10																35	57	2	2	2	0
				ATAC	91	79	3	10	2	4																12	80	4	1	1	1
				ATAC	10	79	13	11	5	10																53	25	2	2	2	1
				ATAC	9	79	13	11	5	10																29	93	1	4	1	1
				ATAC	8	79	13	11	5	10																60	42	1	2	2	3
				ATAC	7	79	13	11	5	10																31	25	1	4	1	1
				ATAC	6	79	5	7	5	10																27	63	1	2	2	2
				ATAC	5	79	5	9	5	4																8	108	1	4	1	3
				ATAC	4	79	5	9	5	4																10	96	4	5	2	1
				ATAC	3	79	5	9	5	4																33	103	3	4	6	5
				ATAC	2	79	4	9	5	4																42	74	4	2	2	0
				ATAC	1	79	5	9	5	4																34	66	1	4	1	0
				ATAC	90	78	4	10	2	4																23	101	1	4	1	1
				ATAC	0	78	12	9	5	4																14	80	1	1	1	1
				ATAC	89	78	10	10	2	7																37	69	4	2	2	0
				ATAC	88	78	10	10	2	7																34	38	4	2	2	2
				ATAC	87	78	10	10	2	7																53	67	1	4	1	4
				ATAC	86	78	2	10	2	7																26	68	2	5	2	2
				ATAC	85	78	10	10	2	7																26	100	1	4	1	1
				ATAC	84	78	10	10	2	7																62	38	4	1	1	3
				ATAC	83	78	9	10	2	7																35	69	2	2	3	0
				ATAC	82	78	10	10	2	7																30	66	1	4	1	3
				ATAC	81	78	10	10	2	7																11	55	1	4	1	3
				ATAC	80	78	10	6	2	7																45	17	1	4	1	0
				ATAC	79	78	10	6	2	9																52	62	1	6	1	5
				ATAC	78	78	10	6	2	9																13	101	4	4	1	1
				ATAC	77	78	10	6	2	9																36	82	1	1	1	3
				ATAC	76	78	10	6	2	9																64	40	5	4	1	5
				ATAC	75	78	10	6	2	2																14	102	1	4	1	1
				ATAC	74	78	5	6	2	2																18	122	3	4	6	4
				ATAC	73	78	10	6	2	2																8	118	1	4	1	3
				ATAC	72	78	9	6	13	2																40	26	1	4	1	3
				ATAC	71	78	10	6	13	2																43	5	3	6	6	5
				ATAC	70	78	8	6	13	2																16	30	5	4	6	3
				ATAC	69	78	5	6	13	2																24	96	4	2	2	1
				ATAC	68	78	10	4	13	2																13	63	4	1	1	4
				ATAC	67	78	10	6	13	2																50	26	4	3	2	2
				ATAC	66	78	10	4	6	2																22	62	1	1	1	2
				ATAC	65	78	5	4	6	2																51	23	1	4	1	3
				ATAC	64	78	9	4	6	2																43	39	1	4	1	3
				ATAC	63	78	10	4	6	2																19	59	2	2	3	2
				ATAC	62	78	1	4	6	2																62	50	5	4	6	5
				ATAC	61	78	2	5	6	3																23	109	3	4	6	5
				ATAC	60	78	10	5	6	3																6	100	4	2	2	2
				ATAC	59	78	10	4	6	3																55	7	5	4	6	4
				ATAC	58	78	13	4	6	3																29	59	6	5	2	2
				ATAC	57	78	5	4	6	3																23	99	1	4	1	1
				ATAC	56	78	10	4	6	3																24	68	1	1	1	2
				ATAC	55	78	10	4	6	3																60	12	5	6	6	5
				ATAC	54	78	5	4	6	3																61	27	1	4	1	4
				ATAC	53	78	9	5	6	3																41	81	4	2	2	3
				ATAC	52	78	10	5	6	3																18	50	6	5	3	2
				ATAC	51	78	13	5	6	3																56	26	1	1	2	1
				ATAC	50	78	10	5	6	3																60	18	3	4	6	5
				ATAC	49	78	9	5	6	3																22	104	4	1	2	1
				ATAC	48	78	10	5	6	3																24	110	3	4	6	5
				ATAC	47	78	10	5	6	3																43	17	4	4	1	1
				ATAC	46	78	10	5	6	3																48	68	4	2	3	0
				ATAC	45	78	5	5	6	3																32	70	4	1	5	1
				ATAC	44	78	10	5	6	3																57	21	3	6	1	4
				ATAC	43	78	10	5	6	3																12	50	3	4	1	5
				ATAC	42	78	10	5	6	3																32	62	1	4	1	3
				ATAC	41	78	9	5	9	3																14	72	6	5	4	2
				ATAC	40	78	10	5	9	3																62	40	1	4	1	5
				ATAC	39	78	9	2	9	3																54	58	1	4	1	3
				ATAC	38	78	11	2	9	6																19	69	2	2	3	2
				ATAC	37	78	1	2	9	6																47	53	6	5	4	0
				ATAC	36	78	11	2	9	6																22	106	1	1	1	3
				ATAC	35	78	11	2	9	6																31	101	3	6	6	5
				ATAC	34	78	11	2	9	6																32	16	1	4	1	1
				ATAC	33	78	11	2	10	6																50	76	5	4	1	5
				ATAC	32	78	9	2	9	6																15	49	4	1	1	1
				ATAC	31	78	11	2	9	6																54	70	5	6	6	5
				ATAC	93	78	10	10	2	4																21	77	6	5	2	2
				ATAC	30	78	11	2	10	6																40	62	4	2	2	0
				ATAC	29	78	11	2	9	6																8	80	6	5	4	2
				ATAC	28	78	9	2	9	6																64	28	3	4	1	5
				ATAC	27	78	11	2	9	6																31	23	1	4	1	1
				ATAC	26	78	11	2	9	6																10	92	1	4	1	3
				ATAC	25	78	11	2	9	6																16	90	1	4	5	5
				ATAC	24	78	4	2	9	3																49	35	4	5	2	0
				ATAC	23	78	10	5	6	3																20	112	1	4	1	4
				ATAC	22	78	9	2	6	3																29	53	4	1	2	0
				ATAC	21	78	2	5	6	3																51	13	1	1	1	4
				ATAC	92	78	10	10	2	7																49	55	2	2	3	0
				ATAC	20	78	9	5	6	3																48	26	4	3	2	2
				ATAC	19	78	13	1	6	3																17	81	4	5	2	2
				ATAC	18	78	13	1	6	10																37	89	3	4	6	5
				ATAC	17	78	5	1	6	10																54	56	4	3	2	1
				ATAC	16	78	9	1	6	10																38	84	1	4	1	3
				ATAC	15	78	13	1	6	10																1	97	2	2	3	0
				ATAC	14	78	13	1	6	10																44	30	1	4	1	3
				ATAC	13	78	13	1	6	10																6	108	1	4	1	3
				ATAC	12	78	13	1	6	10																43	79	1	4	1	3
				ATAC	11	78	13	11	5	10																53	11	3	4	6	4
				ATAC	91	78	5	10	2	4																42	88	3	4	5	5
				ATAC	10	78	13	11	5	10																29	97	1	4	1	3
				ATAC	9	78	1	11	5	10																7	65	3	6	1	4
				ATAC	8	78	13	11	5	10																39	51	4	1	1	3
				ATAC	7	78	13	11	5	10																56	46	4	2	3	0
				ATAC	6	78	13	11	5	10																20	32	4	3	2	2
				ATAC	5	78	10	9	5	4																23	83	1	4	1	3
				ATAC	4	78	8	9	5	4																10	98	6	5	4	2
				ATAC	3	78	9	9	5	4																42	70	6	5	3	0
				ATAC	2	78	4	9	5	4																48	58	4	1	2	0
				ATAC	1	78	4	9	5	4																22	56	4	3	2	2
				ATAC	90	77	5	10	2	7																22	34	4	3	2	2
				ATAC	0	77	13	9	5	4																11	63	1	4	1	4
				ATAC	89	77	10	10	2	7																31	45	1	1	1	1
				ATAC	88	77	5	10	2	7																16	48	4	2	2	2
				ATAC	87	77	5	10	2	7																22	78	6	5	3	2
				ATAC	86	77	10	10	2	7																32	102	3	6	6	5
				ATAC	85	77	10	10	2	7																43	11	3	4	6	4
				ATAC	84	77	10	10	2	7																54	18	4	1	3	3
				ATAC	83	77	10	10	2	7																19	37	2	2	3	2
				ATAC	82	77	10	10	2	7																36	60	1	6	5	3
				ATAC	81	77	5	6	2	7																56	50	1	4	1	1
				ATAC	80	77	10	6	2	9																4	104	4	1	2	1
				ATAC	79	77	10	6	2	9																39	45	2	2	2	0
				ATAC	78	77	10	6	2	9																46	28	1	4	5	1
				ATAC	77	77	10	6	2	9																51	47	1	5	2	0
				ATAC	76	77	5	6	2	2																66	34	5	4	5	5
				ATAC	75	77	9	6	2	2																14	60	1	4	1	3
				ATAC	74	77	5	6	13	2																9	57	3	4	1	3
				ATAC	73	77	5	6	13	2																39	93	3	4	5	5
				ATAC	72	77	10	6	13	2																43	25	4	2	2	0
				ATAC	71	77	5	6	13	2																45	55	2	2	3	0
				ATAC	70	77	10	6	13	2																21	51	6	5	4	2
				ATAC	69	77	13	6	13	2																50	66	4	5	2	0
				ATAC	68	77	10	6	13	2																22	94	1	4	1	3
				ATAC	67	77	5	6	13	2																38	80	4	3	2	1
				ATAC	66	77	10	6	6	2																18	28	5	4	1	4
				ATAC	65	77	1	4	6	2																23	67	1	3	2	2
				ATAC	64	77	10	4	6	2																51	73	3	4	6	5
				ATAC	63	77	10	4	6	2																41	87	1	4	1	5
				ATAC	62	77	4	4	6	2																44	64	4	5	2	0
				ATAC	61	77	13	4	6	3																54	66	3	4	1	5
				ATAC	60	77	10	4	6	3																0	96	2	5	2	0
				ATAC	59	77	9	4	6	3																5	113	2	2	2	1
				ATAC	58	77	13	4	6	3																32	18	2	2	2	1
				ATAC	57	77	13	4	6	3																32	40	2	2	3	2
				ATAC	56	77	10	5	6	3																62	44	3	4	1	5
				ATAC	55	77	10	5	6	3																40	92	3	4	5	5
				ATAC	54	77	5	5	6	3																13	61	1	4	1	4
				ATAC	53	77	13	5	6	3																60	20	3	4	6	5
				ATAC	52	77	10	5	6	3																27	109	3	4	6	4
				ATAC	51	77	13	4	6	3																45	51	6	5	4	0
				ATAC	50	77	1	1	6	3																60	52	3	4	6	5
				ATAC	49	77	5	5	6	3																28	24	4	3	1	1
				ATAC	48	77	13	5	6	3																13	73	6	5	2	2
				ATAC	47	77	2	5	6	3																56	54	1	4	1	3
				ATAC	46	77	13	5	6	3																35	21	4	2	3	0
				ATAC	45	77	2	5	9	3																25	31	4	5	2	2
				ATAC	44	77	13	5	9	3																7	85	4	1	2	2
				ATAC	43	77	3	2	9	3																33	23	1	4	1	1
				ATAC	42	77	10	2	9	3																16	110	1	4	1	1
				ATAC	41	77	13	2	9	3																18	68	2	2	3	2
				ATAC	94	77	5	10	2	4																30	52	4	3	2	0
				ATAC	40	77	8	2	9	3																18	96	1	4	1	3
				ATAC	39	77	4	2	9	3																13	49	1	4	1	4
				ATAC	38	77	11	2	9	6																43	53	1	5	2	1
				ATAC	37	77	11	2	9	6																22	50	4	2	2	2
				ATAC	36	77	11	2	9	6																14	122	1	3	1	1
				ATAC	35	77	8	2	9	6																41	9	3	6	6	5
				ATAC	34	77	11	2	10	6																19	63	4	1	1	2
				ATAC	33	77	11	2	10	6																31	87	1	4	1	3
				ATAC	32	77	11	2	10	6																33	15	1	4	1	1
				ATAC	31	77	11	2	10	6																5	101	2	2	2	2
				ATAC	93	77	5	10	2	4																18	124	3	6	6	5
				ATAC	30	77	11	2	9	6																59	29	1	4	1	1
				ATAC	29	77	11	2	9	6																14	40	3	4	1	5
				ATAC	28	77	11	2	9	6																34	60	1	4	5	3
				ATAC	27	77	2	2	9	6																55	21	1	4	1	3
				ATAC	26	77	9	2	9	6																29	35	1	1	2	1
				ATAC	25	77	11	2	9	6																25	119	3	4	1	4
				ATAC	24	77	9	2	9	6																52	58	4	2	2	1
				ATAC	23	77	9	5	9	3																37	91	3	4	1	5
				ATAC	22	77	13	5	6	3																39	47	2	2	2	0
				ATAC	21	77	10	5	6	3																15	61	1	1	1	1
				ATAC	92	77	2	10	2	7																36	46	1	1	1	1
				ATAC	20	77	5	5	6	3																42	92	5	4	5	5
				ATAC	19	77	13	5	6	3																18	110	4	3	1	1
				ATAC	18	77	13	1	6	10																60	36	2	2	3	0
				ATAC	17	77	4	1	6	10																13	83	1	1	2	2
				ATAC	16	77	10	1	6	10																26	42	1	4	1	3
				ATAC	15	77	13	1	6	10																2	76	5	4	1	3
				ATAC	14	77	12	1	6	10																42	64	4	2	3	0
				ATAC	13	77	1	1	6	10																17	117	1	4	1	4
				ATAC	12	77	13	1	6	10																40	6	3	6	6	5
				ATAC	11	77	13	11	5	10																15	91	1	4	5	5
				ATAC	91	77	13	4	2	7																43	81	1	4	6	5
				ATAC	10	77	13	11	5	10																23	69	1	3	1	2
				ATAC	9	77	13	11	5	10																34	68	4	1	1	0
				ATAC	8	77	13	11	5	10																47	55	6	5	3	0
				ATAC	7	77	13	11	5	10																28	30	2	5	3	2
				ATAC	6	77	1	11	5	10																25	77	4	3	2	1
				ATAC	5	77	9	9	5	4																20	54	4	2	2	2
				ATAC	4	77	4	9	5	4																30	72	1	3	1	1
				ATAC	3	77	12	9	5	4																19	25	5	4	6	4
				ATAC	2	77	4	9	5	4																44	46	1	2	2	0
				ATAC	1	77	5	9	5	4																44	8	3	4	6	5
				ATAC	90	76	5	10	2	7																42	86	3	4	5	5
				ATAC	0	76	9	9	5	4																38	22	4	1	1	1
				ATAC	89	76	4	10	2	7																52	50	4	2	3	0
				ATAC	88	76	5	10	2	7																31	47	1	2	1	1
				ATAC	87	76	5	10	2	7																54	20	4	1	1	3
				ATAC	86	76	5	10	2	7																9	59	3	6	6	4
				ATAC	85	76	10	10	2	7																34	22	4	1	2	1
				ATAC	84	76	5	6	2	7																13	81	1	1	1	1
				ATAC	83	76	5	6	2	7																40	52	1	4	5	3
				ATAC	82	76	5	6	2	7																38	6	3	6	6	5
				ATAC	81	76	10	6	2	7																52	70	3	6	6	5
				ATAC	80	76	2	6	2	9																54	54	2	2	2	0
				ATAC	79	76	10	6	2	9																38	36	6	5	2	2
				ATAC	78	76	10	6	2	9																61	51	5	4	6	5
				ATAC	77	76	10	6	2	9																30	100	3	4	1	5
				ATAC	76	76	8	6	2	2																24	116	3	4	1	5
				ATAC	75	76	10	6	13	2																8	90	1	1	1	2
				ATAC	74	76	5	6	13	2																23	53	1	1	1	2
				ATAC	73	76	12	6	13	2																27	43	1	4	1	3
				ATAC	72	76	5	6	13	2																49	21	4	1	2	3
				ATAC	71	76	13	6	13	2																8	82	4	2	3	2
				ATAC	70	76	8	6	13	2																27	111	3	4	1	4
				ATAC	69	76	4	6	13	2																56	10	3	6	6	5
				ATAC	68	76	5	6	13	2																28	96	1	4	1	3
				ATAC	67	76	5	6	13	2																9	107	4	1	2	3
				ATAC	66	76	5	6	6	2																9	101	4	2	2	2
				ATAC	65	76	5	4	6	2																46	80	1	4	1	5
				ATAC	64	76	5	4	6	2																27	15	1	4	1	4
				ATAC	63	76	9	4	6	2																6	94	2	2	2	2
				ATAC	62	76	8	4	6	2																11	111	4	2	3	2
				ATAC	61	76	5	4	6	3																28	56	4	2	1	0
				ATAC	60	76	5	4	6	3																53	57	2	5	2	1
				ATAC	59	76	13	4	6	3																38	40	1	1	1	1
				ATAC	58	76	5	4	6	3																44	28	4	1	2	1
				ATAC	57	76	13	5	6	3																34	44	1	1	1	1
				ATAC	56	76	5	5	6	3																30	74	1	1	1	1
				ATAC	55	76	13	5	6	3																45	77	1	4	1	3
				ATAC	54	76	9	5	6	3																52	72	3	6	6	5
				ATAC	53	76	5	5	6	3																64	30	3	2	2	5
				ATAC	52	76	10	5	6	3																13	107	2	2	2	1
				ATAC	51	76	5	5	6	3																14	58	4	2	3	1
				ATAC	50	76	10	5	6	3																61	23	3	6	6	5
				ATAC	49	76	5	5	6	3																29	83	2	5	2	1
				ATAC	48	76	5	5	6	3																15	33	1	6	1	1
				ATAC	47	76	13	5	9	3																20	108	1	4	1	3
				ATAC	46	76	13	5	9	3																27	31	2	5	3	2
				ATAC	45	76	13	5	9	3																16	120	3	4	6	4
				ATAC	44	76	10	5	9	3																55	23	1	4	2	3
				ATAC	43	76	9	2	9	3																35	27	1	4	1	3
				ATAC	42	76	11	2	9	2																20	122	3	6	1	5
				ATAC	41	76	9	2	9	6																6	126	5	4	5	3
				ATAC	94	76	13	10	2	4																27	89	4	2	1	1
				ATAC	40	76	11	2	9	6																63	31	4	2	2	4
				ATAC	39	76	11	2	9	6																12	68	6	5	4	2
				ATAC	38	76	11	2	9	6																3	95	4	2	3	2
				ATAC	37	76	11	2	9	6																48	14	2	2	1	1
				ATAC	36	76	11	2	10	6																15	43	3	4	1	5
				ATAC	35	76	11	2	9	6																49	43	6	5	4	0
				ATAC	34	76	11	2	10	6																56	48	1	1	1	1
				ATAC	33	76	11	2	10	6																46	58	4	5	3	0
				ATAC	32	76	11	2	10	6																21	127	5	6	6	4
				ATAC	31	76	11	2	9	6																44	88	3	4	5	5
				ATAC	93	76	10	10	2	4																51	19	1	4	1	3
				ATAC	30	76	11	2	10	6																15	41	3	4	1	5
				ATAC	29	76	11	2	9	6																39	89	5	4	6	5
				ATAC	28	76	11	2	10	6																45	45	1	2	2	0
				ATAC	27	76	9	2	9	6																48	60	2	2	2	0
				ATAC	26	76	11	2	9	6																12	58	4	3	1	3
				ATAC	25	76	11	2	9	6																39	81	4	5	2	1
				ATAC	24	76	8	2	9	6																19	91	1	6	1	4
				ATAC	23	76	13	5	9	6																28	18	1	4	1	4
				ATAC	22	76	8	5	9	3																34	100	3	4	1	5
				ATAC	21	76	13	5	9	3																17	89	1	4	1	5
				ATAC	92	76	5	10	2	7																62	36	4	1	1	3
				ATAC	20	76	13	5	9	3																30	56	6	5	4	0
				ATAC	19	76	13	1	9	3																28	60	1	3	1	2
				ATAC	18	76	13	1	6	10																39	73	1	1	1	0
				ATAC	17	76	5	1	6	10																27	95	1	4	1	1
				ATAC	16	76	5	1	6	10																50	32	1	4	1	1
				ATAC	15	76	5	1	6	10																7	83	4	2	2	2
				ATAC	14	76	1	1	6	10																27	47	1	4	1	3
				ATAC	13	76	5	1	6	10																36	52	1	1	2	1
				ATAC	12	76	4	1	6	10																61	25	3	6	1	5
				ATAC	11	76	5	11	6	10																41	13	3	6	1	4
				ATAC	91	76	5	10	2	7																28	68	6	5	4	2
				ATAC	10	76	13	11	5	10																38	72	1	3	1	0
				ATAC	9	76	13	11	5	10																52	6	3	4	6	4
				ATAC	8	76	13	11	5	10																44	70	1	5	1	0
				ATAC	7	76	13	11	5	10																36	38	1	4	1	1
				ATAC	6	76	10	11	5	10																12	120	3	4	1	4
				ATAC	5	76	9	9	5	4																57	33	4	2	3	0
				ATAC	4	76	9	9	5	4																19	113	1	4	1	4
				ATAC	3	76	5	9	5	4																58	14	3	6	6	5
				ATAC	2	76	4	9	5	4																37	57	1	5	2	0
				ATAC	1	76	4	9	5	4																17	51	2	5	2	2
				ATAC	90	75	9	10	2	7																43	75	4	2	2	0
				ATAC	0	75	9	9	5	4																19	29	1	4	1	4
				ATAC	89	75	9	10	2	7																10	78	4	1	2	2
				ATAC	88	75	5	10	2	7																51	21	1	4	1	3
				ATAC	87	75	5	10	2	7																9	73	2	2	2	2
				ATAC	86	75	5	10	2	7																6	78	6	5	4	2
				ATAC	85	75	10	10	2	7																41	43	4	5	3	0
				ATAC	84	75	5	4	2	7																20	30	1	1	1	1
				ATAC	83	75	10	6	2	7																41	39	4	2	1	1
				ATAC	82	75	5	6	2	7																25	67	4	3	2	2
				ATAC	81	75	10	6	2	9																16	76	2	5	3	2
				ATAC	80	75	10	6	2	9																25	23	1	4	1	3
				ATAC	79	75	10	6	2	9																41	71	1	3	2	0
				ATAC	78	75	4	6	2	9																63	27	3	4	1	5
				ATAC	77	75	10	6	2	9																15	127	5	6	1	4
				ATAC	76	75	5	6	13	2																48	82	5	4	1	5
				ATAC	75	75	5	6	13	2																35	41	1	4	1	1
				ATAC	74	75	10	6	13	2																41	5	3	6	6	5
				ATAC	73	75	5	6	13	2																46	16	4	3	1	1
				ATAC	72	75	9	6	13	2																14	92	3	4	5	5
				ATAC	71	75	10	6	13	2																43	29	1	4	1	3
				ATAC	70	75	13	4	13	2																44	36	1	4	1	3
				ATAC	69	75	5	6	13	2																11	105	6	5	4	1
				ATAC	68	75	10	6	13	2																24	42	1	4	1	3
				ATAC	67	75	5	6	13	2																65	21	5	6	6	5
				ATAC	66	75	10	6	6	2																58	10	5	6	6	5
				ATAC	65	75	2	6	6	2																10	64	1	4	1	4
				ATAC	64	75	5	4	6	2																34	10	3	4	6	5
				ATAC	63	75	5	4	6	2																55	39	1	4	5	0
				ATAC	62	75	10	4	6	2																13	43	3	4	6	5
				ATAC	61	75	13	4	6	3																8	122	5	2	2	1
				ATAC	60	75	13	4	6	3																37	61	1	4	5	3
				ATAC	59	75	4	4	6	3																38	42	6	5	2	1
				ATAC	58	75	5	4	6	3																13	113	2	5	3	1
				ATAC	57	75	10	4	6	3																53	15	1	6	1	4
				ATAC	56	75	13	5	6	3																35	37	1	4	2	2
				ATAC	55	75	13	5	6	3																18	94	1	4	1	5
				ATAC	54	75	10	5	6	3																38	14	3	4	1	4
				ATAC	53	75	5	5	6	3																37	59	1	4	1	3
				ATAC	52	75	9	5	6	3																16	42	1	4	1	4
				ATAC	51	75	10	5	6	3																30	90	4	4	1	3
				ATAC	95	75	5	4	2	4																28	108	3	6	1	4
				ATAC	50	75	13	5	6	3																28	14	5	4	1	4
				ATAC	49	75	13	5	6	3																50	4	5	6	6	5
				ATAC	48	75	10	5	6	3																41	21	4	5	1	0
				ATAC	47	75	10	5	9	3																26	106	1	2	1	4
				ATAC	46	75	5	5	9	3																46	10	3	4	6	5
				ATAC	45	75	13	5	9	3																25	103	1	4	1	1
				ATAC	44	75	10	5	9	6																45	39	1	4	1	3
				ATAC	43	75	9	2	9	6																21	89	1	1	1	1
				ATAC	42	75	11	2	9	6																9	89	4	2	1	2
				ATAC	41	75	11	2	9	6																22	90	1	4	1	1
				ATAC	94	75	12	10	2	4																53	47	6	5	4	0
				ATAC	40	75	11	2	9	6																55	13	3	4	6	5
				ATAC	39	75	11	2	10	6																22	38	4	5	2	2
				ATAC	38	75	11	2	10	6																0	88	1	5	2	2
				ATAC	37	75	11	2	9	6																49	25	1	2	2	2
				ATAC	36	75	11	2	10	6																53	63	1	6	1	5
				ATAC	35	75	11	2	10	6																49	41	6	5	4	0
				ATAC	34	75	11	2	10	6																20	40	6	5	4	2
				ATAC	33	75	11	2	10	6																27	79	1	4	1	3
				ATAC	32	75	11	2	10	6																54	16	1	4	1	3
				ATAC	31	75	11	2	10	6																35	45	1	4	1	1
				ATAC	93	75	5	10	2	7																62	30	4	4	1	3
				ATAC	30	75	11	2	10	6																41	61	4	2	1	1
				ATAC	29	75	11	2	10	6																35	17	4	2	3	0
				ATAC	28	75	11	2	9	6																2	96	2	2	3	0
				ATAC	27	75	11	2	10	6																36	40	1	4	5	1
				ATAC	26	75	11	2	9	6																41	59	1	4	1	1
				ATAC	25	75	10	2	9	6																20	42	6	5	2	2
				ATAC	24	75	5	2	9	6																29	91	1	4	1	1
				ATAC	23	75	9	2	9	6																18	114	1	4	6	4
				ATAC	22	75	13	5	9	6																24	30	1	5	2	2
				ATAC	21	75	2	5	9	6																8	106	1	4	1	3
				ATAC	92	75	5	10	2	7																16	50	2	5	2	2
				ATAC	20	75	2	5	9	3																44	82	1	4	1	5
				ATAC	19	75	2	5	9	3																31	61	1	2	2	1
				ATAC	18	75	1	5	6	10																59	33	4	2	2	0
				ATAC	17	75	13	1	6	10																48	54	2	2	3	0
				ATAC	16	75	13	1	6	10																21	113	1	1	1	4
				ATAC	15	75	13	1	6	10																37	47	4	3	1	1
				ATAC	14	75	1	1	6	10																35	63	1	4	1	3
				ATAC	13	75	13	1	6	10																10	74	4	2	2	2
				ATAC	12	75	8	1	6	10																37	77	2	5	2	1
				ATAC	11	75	5	1	6	10																58	28	1	4	1	1
				ATAC	91	75	9	10	2	7																29	95	1	4	1	3
				ATAC	10	75	13	11	5	10																41	65	4	2	3	0
				ATAC	9	75	13	11	5	10																2	86	2	2	2	2
				ATAC	8	75	13	11	5	10																34	70	2	2	3	0
				ATAC	7	75	13	11	5	10																43	47	1	2	3	0
				ATAC	6	75	5	11	5	10																17	87	1	1	1	3
				ATAC	5	75	5	9	5	4																28	94	1	4	1	1
				ATAC	4	75	5	9	5	4																51	43	6	5	4	0
				ATAC	3	75	5	9	5	4																55	33	2	5	3	0
				ATAC	2	75	9	9	5	4																46	78	1	6	1	5
				ATAC	1	75	4	9	5	4																59	27	1	1	1	1
				ATAC	90	74	2	10	2	7																38	38	1	3	1	1
				ATAC	0	74	9	9	5	4																18	48	4	2	3	2
				ATAC	89	74	8	10	2	7																55	51	4	1	1	0
				ATAC	88	74	5	10	2	7																17	119	1	4	1	4
				ATAC	87	74	5	10	2	7																13	45	3	4	6	5
				ATAC	86	74	5	10	2	7																20	94	1	4	1	3
				ATAC	85	74	5	10	2	7																47	49	6	5	2	0
				ATAC	84	74	5	10	2	7																34	102	3	4	6	5
				ATAC	83	74	10	6	2	9																17	65	4	2	2	2
				ATAC	82	74	10	6	2	9																54	62	1	4	5	5
				ATAC	81	74	13	6	2	9																39	41	4	5	1	1
				ATAC	80	74	2	6	2	9																35	95	1	4	1	5
				ATAC	79	74	10	6	2	9																31	13	3	4	1	5
				ATAC	78	74	5	6	2	9																19	103	2	2	2	1
				ATAC	77	74	13	6	13	9																23	23	3	6	1	4
				ATAC	76	74	10	6	13	2																27	13	5	4	1	4
				ATAC	75	74	10	6	13	2																34	80	4	2	2	1
				ATAC	74	74	10	6	13	2																21	47	4	2	3	2
				ATAC	73	74	10	6	13	2																40	14	1	1	1	4
				ATAC	72	74	10	6	13	2																43	69	6	5	3	0
				ATAC	71	74	13	6	13	2																15	101	1	4	1	3
				ATAC	70	74	5	4	13	2																66	24	5	4	5	5
				ATAC	69	74	3	4	13	2																52	44	6	5	4	0
				ATAC	68	74	10	4	13	2																39	65	4	2	2	0
				ATAC	67	74	10	4	6	2																17	37	1	3	2	1
				ATAC	66	74	4	4	6	3																20	24	3	6	6	4
				ATAC	65	74	8	4	6	3																53	35	4	5	3	0
				ATAC	64	74	10	4	6	3																13	93	3	4	5	5
				ATAC	63	74	10	4	6	3																3	103	4	3	2	1
				ATAC	62	74	10	4	6	3																56	32	4	2	2	0
				ATAC	61	74	13	5	6	3																22	84	1	4	1	1
				ATAC	60	74	5	5	6	3																24	58	6	5	4	2
				ATAC	59	74	3	5	6	3																26	40	1	4	1	3
				ATAC	58	74	10	5	6	3																26	58	4	5	2	2
				ATAC	57	74	10	4	6	3																59	23	3	6	1	5
				ATAC	56	74	13	5	6	3																40	64	4	2	3	0
				ATAC	55	74	13	5	6	3																41	73	1	1	2	0
				ATAC	54	74	5	5	6	3																56	56	3	4	6	5
				ATAC	53	74	10	5	6	3																51	75	5	6	6	5
				ATAC	52	74	10	5	6	3																31	63	1	4	1	1
				ATAC	51	74	9	5	6	3																14	106	4	1	1	1
				ATAC	95	74	2	10	2	7																31	31	1	4	1	3
				ATAC	50	74	10	5	6	3																54	64	1	4	5	5
				ATAC	49	74	5	5	6	3																11	117	3	4	6	4
				ATAC	48	74	4	2	9	3																60	14	3	4	6	5
				ATAC	47	74	5	2	9	3																46	38	1	1	1	1
				ATAC	46	74	13	2	9	3																1	91	1	1	1	2
				ATAC	45	74	8	2	9	3																39	95	1	4	1	5
				ATAC	44	74	8	2	9	6																42	84	1	4	1	5
				ATAC	43	74	11	2	9	6																12	124	4	3	2	1
				ATAC	42	74	11	2	9	6																35	89	1	4	1	5
				ATAC	41	74	11	2	10	6																7	113	2	2	2	1
				ATAC	94	74	4	10	2	7																29	77	1	4	5	3
				ATAC	40	74	11	2	9	6																22	36	4	5	2	2
				ATAC	39	74	11	2	10	6																19	117	3	6	1	4
				ATAC	38	74	11	2	10	6																31	97	1	4	1	5
				ATAC	37	74	11	2	10	6																33	95	1	4	1	3
				ATAC	36	74	11	2	10	6																20	106	1	4	1	1
				ATAC	35	74	11	2	10	6																20	90	1	3	1	3
				ATAC	34	74	11	2	9	6																49	47	1	4	1	0
				ATAC	33	74	11	2	10	6																59	21	3	6	6	5
				ATAC	32	74	11	2	10	6																11	83	4	2	3	2
				ATAC	31	74	11	2	10	6																32	82	1	4	1	3
				ATAC	93	74	5	10	2	7																51	67	1	3	2	1
				ATAC	30	74	11	2	10	6																17	109	4	2	2	1
				ATAC	29	74	11	2	10	6																58	30	1	4	1	1
				ATAC	28	74	11	2	10	6																7	101	4	3	3	2
				ATAC	27	74	11	2	10	6																14	116	1	1	1	4
				ATAC	26	74	11	2	10	6																64	38	1	4	1	5
				ATAC	25	74	11	2	9	6																23	41	1	4	1	1
				ATAC	24	74	5	2	9	6																22	118	3	6	6	5
				ATAC	23	74	4	2	9	6																50	8	3	4	1	5
				ATAC	22	74	10	2	9	6																43	67	4	5	3	0
				ATAC	21	74	12	5	9	6																26	82	1	4	1	3
				ATAC	92	74	5	10	2	7																7	73	1	3	2	1
				ATAC	20	74	8	5	9	3																3	101	2	2	2	2
				ATAC	19	74	8	5	9	3																32	78	1	5	1	2
				ATAC	18	74	5	5	9	3																19	53	4	2	2	2
				ATAC	17	74	13	1	9	10																17	101	2	3	2	3
				ATAC	16	74	10	1	9	10																34	82	1	1	1	3
				ATAC	15	74	13	1	6	10																65	35	3	4	5	5
				ATAC	14	74	13	1	6	10																51	17	1	4	1	3
				ATAC	13	74	1	1	6	10																37	45	6	5	2	1
				ATAC	12	74	10	1	6	10																39	19	1	1	1	0
				ATAC	11	74	9	1	6	10																35	91	1	4	5	5
				ATAC	91	74	5	10	2	7																7	87	4	3	1	2
				ATAC	10	74	13	11	5	10																19	33	4	2	3	2
				ATAC	9	74	13	11	5	10																19	81	4	2	2	2
				ATAC	8	74	13	11	5	10																31	83	1	1	1	3
				ATAC	7	74	13	11	5	10																54	34	6	5	3	0
				ATAC	6	74	13	11	5	10																41	53	1	4	5	3
				ATAC	5	74	5	9	5	4																17	121	3	4	6	4
				ATAC	4	74	5	9	5	4																45	69	1	5	2	0
				ATAC	3	74	9	9	5	4																30	70	1	3	1	1
				ATAC	2	74	9	9	5	4																34	46	1	4	1	1
				ATAC	1	74	4	9	5	4																14	100	1	4	1	3
				ATAC	90	73	4	10	2	7																34	32	1	4	1	3
				ATAC	0	73	9	9	5	4																17	83	2	5	2	2
				ATAC	89	73	10	10	2	7																7	117	1	1	1	3
				ATAC	88	73	8	10	2	7																12	116	4	3	2	4
				ATAC	87	73	8	10	2	7																37	23	4	1	1	3
				ATAC	86	73	10	10	2	7																62	32	4	1	1	3
				ATAC	85	73	10	10	2	7																59	45	1	3	2	3
				ATAC	84	73	5	6	2	7																36	8	3	6	6	5
				ATAC	83	73	9	6	2	9																43	87	3	4	5	5
				ATAC	82	73	10	6	2	9																17	127	5	6	6	4
				ATAC	81	73	2	6	2	9																51	7	3	4	1	5
				ATAC	80	73	10	6	2	9																37	27	1	4	5	3
				ATAC	79	73	10	6	13	9																42	54	1	4	5	3
				ATAC	78	73	10	6	13	9																47	59	2	5	2	0
				ATAC	77	73	9	6	13	2																32	46	1	1	1	1
				ATAC	76	73	5	6	13	2																31	69	1	4	5	1
				ATAC	75	73	5	6	13	2																31	33	1	4	1	3
				ATAC	74	73	5	6	13	2																19	99	4	5	3	1
				ATAC	73	73	10	6	13	2																11	113	4	2	2	1
				ATAC	72	73	5	6	13	2																33	41	2	5	2	1
				ATAC	71	73	4	6	13	2																59	35	2	2	3	0
				ATAC	97	73	5	9	2	4																31	93	2	2	3	3
				ATAC	70	73	13	4	13	2																20	38	6	5	3	2
				ATAC	69	73	5	6	13	2																26	72	2	2	2	2
				ATAC	68	73	5	4	13	2																49	79	5	4	5	5
				ATAC	67	73	10	4	6	2																9	99	6	5	4	2
				ATAC	66	73	10	4	6	3																39	37	6	5	2	2
				ATAC	65	73	10	4	6	3																64	32	3	6	1	5
				ATAC	64	73	4	4	6	3																19	107	1	3	1	1
				ATAC	63	73	10	4	6	3																57	19	3	2	1	4
				ATAC	62	73	10	4	6	3																57	53	3	4	1	4
				ATAC	61	73	10	5	6	3																32	60	1	1	2	1
				ATAC	60	73	13	5	6	3																32	64	1	4	1	3
				ATAC	59	73	13	5	6	3																37	51	1	1	1	1
				ATAC	58	73	5	5	6	3																33	75	6	5	4	2
				ATAC	57	73	5	5	6	3																18	120	1	2	1	4
				ATAC	56	73	13	5	6	3																47	43	1	3	1	0
				ATAC	55	73	10	5	6	3																42	90	3	6	5	5
				ATAC	54	73	5	5	6	3																55	19	2	2	3	1
				ATAC	53	73	11	5	6	3																48	4	3	6	6	5
				ATAC	52	73	13	5	6	3																58	60	5	4	1	5
				ATAC	51	73	9	5	6	3																42	52	1	4	5	3
				ATAC	95	73	5	7	2	7																38	16	1	4	1	1
				ATAC	50	73	5	5	6	3																36	84	1	4	1	3
				ATAC	49	73	10	5	6	3																45	9	3	6	6	5
				ATAC	48	73	11	2	9	3																13	117	1	4	1	4
				ATAC	47	73	11	2	9	6																28	58	4	5	2	2
				ATAC	46	73	11	2	9	6																49	45	2	5	2	0
				ATAC	45	73	11	2	9	6																43	37	1	4	1	3
				ATAC	44	73	11	2	9	6																24	54	4	3	1	1
				ATAC	43	73	11	2	10	6																48	50	2	5	2	0
				ATAC	42	73	11	2	9	6																16	84	4	3	1	1
				ATAC	41	73	11	2	9	6																66	26	5	4	5	5
				ATAC	94	73	5	10	2	7																50	6	3	6	6	5
				ATAC	40	73	11	2	10	6																57	51	1	4	1	4
				ATAC	39	73	11	2	10	6																25	89	1	4	1	1
				ATAC	38	73	11	2	10	6																33	69	2	2	2	1
				ATAC	37	73	11	2	10	6																31	51	4	1	2	0
				ATAC	36	73	11	2	10	6																37	39	1	4	1	1
				ATAC	35	73	11	2	10	6																28	28	2	5	3	2
				ATAC	34	73	11	2	10	6																55	15	1	4	1	4
				ATAC	33	73	11	2	10	6																35	47	1	4	1	1
				ATAC	32	73	11	2	10	6																2	102	2	2	2	1
				ATAC	31	73	11	2	10	6																25	107	1	4	1	4
				ATAC	93	73	5	10	2	7																46	56	2	5	3	0
				ATAC	30	73	11	2	10	6																7	69	1	2	1	1
				ATAC	29	73	11	2	10	6																16	68	2	5	3	2
				ATAC	28	73	11	2	10	6																54	50	4	2	2	0
				ATAC	27	73	11	2	10	6																11	81	4	2	2	2
				ATAC	26	73	11	2	10	6																57	27	1	1	1	1
				ATAC	25	73	11	2	9	6																12	44	3	4	6	5
				ATAC	24	73	11	2	9	6																40	54	1	4	1	3
				ATAC	23	73	8	2	9	6																26	118	1	4	1	4
				ATAC	22	73	11	2	9	6																38	18	4	3	1	0
				ATAC	21	73	1	2	9	6																29	105	3	6	1	4
				ATAC	92	73	10	10	2	7																53	71	5	6	6	5
				ATAC	20	73	8	5	9	3																53	53	2	5	3	0
				ATAC	19	73	11	5	9	3																34	72	6	5	4	2
				ATAC	18	73	10	5	9	3																33	53	1	3	2	0
				ATAC	17	73	13	1	9	3																48	62	4	1	1	1
				ATAC	16	73	13	1	9	10																14	120	1	4	1	4
				ATAC	15	73	13	1	9	10																1	103	4	1	2	3
				ATAC	14	73	5	1	6	10																23	97	1	1	1	1
				ATAC	13	73	13	11	6	10																32	84	1	3	1	3
				ATAC	12	73	13	1	6	10																56	52	1	4	1	1
				ATAC	11	73	13	1	6	10																49	19	4	1	2	3
				ATAC	91	73	10	10	2	7																52	34	1	2	2	0
				ATAC	10	73	8	11	5	10																30	80	1	4	1	1
				ATAC	9	73	1	11	5	10																47	37	1	5	2	0
				ATAC	8	73	13	11	5	10																16	36	2	2	2	1
				ATAC	7	73	13	11	5	10																37	79	2	2	2	1
				ATAC	6	73	5	9	5	10																12	104	4	5	2	1
				ATAC	5	73	5	9	5	4																16	46	1	4	1	1
				ATAC	4	73	5	9	5	4																27	21	4	3	3	3
				ATAC	3	73	9	9	5	4																42	46	6	5	3	0
				ATAC	2	73	5	9	5	4																7	105	1	4	1	3
				ATAC	1	73	4	9	5	4																4	90	4	2	3	2
				ATAC	99	72	5	9	2	4																45	33	1	4	1	3
				ATAC	90	72	10	10	2	7																28	36	4	3	2	1
				ATAC	0	72	5	9	5	4																27	23	4	1	2	1
				ATAC	89	72	5	10	2	7																2	90	1	5	2	2
				ATAC	88	72	4	10	2	7																4	112	5	3	1	1
				ATAC	87	72	5	10	2	7																39	7	3	6	6	5
				ATAC	86	72	4	10	2	7																33	13	1	4	1	4
				ATAC	85	72	9	6	2	7																63	39	1	4	1	5
				ATAC	84	72	10	6	2	9																26	116	3	4	1	4
				ATAC	83	72	5	6	2	9																25	73	4	3	2	2
				ATAC	82	72	2	6	2	9																33	91	4	4	5	3
				ATAC	81	72	10	6	2	9																12	112	4	5	3	2
				ATAC	98	72	9	9	2	4																15	123	1	2	1	4
				ATAC	80	72	10	6	13	9																11	119	3	4	1	4
				ATAC	79	72	10	6	13	9																23	63	1	1	2	2
				ATAC	78	72	9	6	13	2																10	68	4	3	2	2
				ATAC	77	72	10	6	13	2																40	82	2	2	2	3
				ATAC	76	72	5	6	13	2																26	36	4	2	3	2
				ATAC	75	72	10	6	13	2																31	103	3	6	6	5
				ATAC	74	72	10	4	13	2																50	44	6	5	4	0
				ATAC	73	72	5	6	13	2																36	64	1	1	1	0
				ATAC	72	72	10	6	13	2																37	83	1	4	1	3
				ATAC	71	72	5	6	13	2																21	57	2	2	2	2
				ATAC	97	72	4	9	2	4																46	72	2	2	3	0
				ATAC	70	72	5	6	13	2																11	107	6	5	3	1
				ATAC	69	72	5	4	13	2																44	68	1	5	3	0
				ATAC	68	72	10	4	6	2																27	55	1	4	1	1
				ATAC	67	72	13	4	6	3																36	28	1	4	1	3
				ATAC	66	72	13	5	6	3																26	102	1	4	1	1
				ATAC	65	72	10	4	6	3																11	47	3	4	6	5
				ATAC	64	72	10	4	6	3																33	81	1	1	1	1
				ATAC	63	72	10	4	6	3																17	33	4	2	1	2
				ATAC	62	72	2	4	6	3																24	16	5	4	1	4
				ATAC	61	72	10	4	6	3																13	39	5	4	1	5
				ATAC	60	72	5	4	6	3																51	31	4	3	1	1
				ATAC	59	72	13	5	6	3																50	70	4	2	2	3
				ATAC	58	72	9	5	6	3																39	69	1	4	1	0
				ATAC	57	72	5	5	6	3																2	80	1	4	1	3
				ATAC	56	72	9	5	6	3																65	37	5	4	5	5
				ATAC	55	72	13	5	6	3																31	89	1	4	1	3
				ATAC	54	72	13	5	6	3																17	79	4	2	2	2
				ATAC	53	72	13	5	6	3																2	122	5	4	5	3
				ATAC	52	72	5	5	9	3																65	39	5	4	1	5
				ATAC	51	72	10	5	9	3																20	58	2	5	3	2
				ATAC	95	72	12	9	2	4																4	92	4	2	2	2
				ATAC	50	72	9	5	9	3																20	34	2	2	2	2
				ATAC	49	72	9	2	9	3																58	22	3	6	1	5
				ATAC	48	72	9	2	9	6																46	66	4	5	2	0
				ATAC	47	72	11	2	9	6																52	22	1	4	1	3
				ATAC	46	72	11	2	9	6																38	92	3	4	6	5
				ATAC	45	72	11	2	9	6																20	26	3	4	6	4
				ATAC	44	72	11	2	9	6																7	109	1	4	1	3
				ATAC	43	72	11	2	9	6																48	38	6	5	4	0
				ATAC	42	72	11	2	10	6																56	18	4	2	2	3
				ATAC	41	72	11	2	9	6																39	77	1	1	1	1
				ATAC	94	72	4	10	2	7																22	120	3	6	6	5
				ATAC	40	72	11	2	10	6																9	61	1	4	1	4
				ATAC	39	72	11	2	9	6																3	97	2	2	3	0
				ATAC	38	72	11	2	10	6																23	31	4	2	1	2
				ATAC	37	72	11	2	10	6																30	32	4	3	2	1
				ATAC	36	72	11	2	10	6																9	71	4	3	2	2
				ATAC	35	72	11	2	10	6																29	13	5	4	6	5
				ATAC	34	72	11	2	10	6																29	61	1	5	1	2
				ATAC	33	72	11	2	10	6																26	62	4	5	2	2
				ATAC	32	72	11	2	9	6																37	67	4	1	1	0
				ATAC	31	72	11	2	10	6																31	17	1	4	1	3
				ATAC	93	72	10	10	2	7																33	73	2	5	2	2
				ATAC	30	72	11	2	10	6																28	52	1	4	1	1
				ATAC	29	72	11	2	10	6																54	6	5	4	1	4
				ATAC	28	72	11	2	10	6																10	82	4	2	2	2
				ATAC	27	72	11	2	10	6																8	104	1	4	1	1
				ATAC	26	72	11	2	10	6																57	43	2	2	3	0
				ATAC	25	72	11	2	9	6																39	75	1	4	1	1
				ATAC	24	72	11	2	10	6																13	115	2	2	2	3
				ATAC	23	72	11	2	9	6																32	36	4	1	2	2
				ATAC	22	72	11	2	9	6																17	77	4	5	2	2
				ATAC	21	72	11	2	9	6																40	4	5	4	6	5
				ATAC	92	72	10	10	2	7																46	62	4	1	1	0
				ATAC	20	72	4	2	9	3																37	9	3	6	6	5
				ATAC	19	72	9	5	9	3																19	95	1	4	1	3
				ATAC	18	72	13	5	9	3																11	45	3	6	6	5
				ATAC	17	72	5	1	9	3																46	76	1	4	1	3
				ATAC	16	72	12	1	9	10																37	13	1	4	1	4
				ATAC	15	72	13	5	9	10																40	42	4	1	2	0
				ATAC	14	72	13	1	9	10																59	13	3	6	6	5
				ATAC	13	72	13	1	9	10																25	111	3	6	6	5
				ATAC	12	72	13	1	9	10																20	80	4	3	2	2
				ATAC	11	72	10	1	9	10																46	44	1	4	1	0
				ATAC	91	72	5	10	2	7																12	78	4	4	1	2
				ATAC	10	72	13	1	5	10																24	88	1	4	1	1
				ATAC	9	72	13	11	5	10																30	104	3	6	6	5
				ATAC	8	72	13	11	5	10																21	103	4	4	1	1
				ATAC	7	72	13	11	5	10																21	107	1	4	1	4
				ATAC	6	72	5	9	5	4																49	7	3	6	6	5
				ATAC	5	72	13	9	5	4																39	91	3	4	6	5
				ATAC	4	72	5	9	5	4																46	50	6	5	4	0
				ATAC	3	72	9	9	5	4																33	25	1	4	1	1
				ATAC	2	72	9	9	5	4																41	77	1	3	2	1
				ATAC	1	72	4	9	5	4																13	87	2	3	2	1
				ATAC	0	99	12	9	5	4																52	56	2	5	2	0
				ATAC	73	99	10	9	4	4																65	27	3	6	5	5
				ATAC	72	99	5	9	4	4																45	57	2	2	3	0
				ATAC	71	99	13	9	4	4																12	96	4	1	1	3
				ATAC	70	99	10	10	4	4																48	40	6	5	4	0
				ATAC	69	99	10	10	4	7																14	62	1	4	1	3
				ATAC	68	99	9	10	4	7																17	71	4	5	2	0
				ATAC	67	99	5	10	4	7																42	34	4	3	2	3
				ATAC	66	99	13	10	4	7																39	85	1	4	1	5
				ATAC	65	99	10	10	4	7																44	44	4	2	2	0
				ATAC	64	99	5	10	4	7																11	93	1	4	1	3
				ATAC	63	99	5	10	4	7																45	43	1	4	1	1
				ATAC	62	99	10	10	4	7																36	100	1	4	1	5
				ATAC	61	99	13	10	4	7																20	56	6	5	3	2
				ATAC	60	99	1	10	4	7																41	83	2	4	2	3
				ATAC	59	99	5	10	4	7																34	52	1	1	1	2
				ATAC	58	99	13	10	6	7																37	7	3	6	6	5
				ATAC	57	99	4	10	6	7																15	81	1	1	1	1
				ATAC	56	99	13	10	6	7																45	29	1	4	1	3
				ATAC	55	99	13	10	6	7																56	64	5	4	5	5
				ATAC	54	99	1	10	6	7																17	39	1	1	1	3
				ATAC	53	99	13	10	6	7																58	16	3	6	6	5
				ATAC	52	99	13	10	6	7																54	38	1	1	5	0
				ATAC	51	99	13	10	6	7																50	20	1	4	1	3
				ATAC	50	99	9	10	6	2																40	20	4	4	1	0
				ATAC	49	99	10	10	6	2																1	101	2	2	2	1
				ATAC	48	99	13	10	6	2																45	15	1	1	1	1
				ATAC	47	99	13	11	6	2																29	39	1	1	1	1
				ATAC	46	99	13	4	6	2																57	41	4	2	3	0
				ATAC	45	99	8	4	6	2																8	92	1	4	1	1
				ATAC	44	99	10	4	6	2																45	79	1	4	1	5
				ATAC	43	99	13	4	6	2																31	105	3	6	6	5
				ATAC	42	99	5	4	6	2																42	32	4	3	2	3
				ATAC	41	99	13	4	6	2																26	78	1	1	1	3
				ATAC	40	99	13	4	6	2																4	98	2	2	3	2
				ATAC	39	99	10	4	6	2																9	117	1	4	1	3
				ATAC	38	99	13	4	6	2																33	83	1	4	1	3
				ATAC	37	99	13	4	6	2																41	75	1	3	1	1
				ATAC	36	99	1	4	6	2																30	12	5	4	6	5
				ATAC	35	99	10	4	6	2																37	33	6	5	4	2
				ATAC	34	99	5	4	6	4																47	67	4	2	3	0
				ATAC	33	99	8	4	6	4																43	51	1	1	1	3
				ATAC	32	99	10	4	6	2																7	75	1	5	2	1
				ATAC	31	99	1	4	6	2																30	110	5	6	6	4
				ATAC	30	99	1	1	6	3																54	14	3	4	6	4
				ATAC	29	99	10	4	6	3																23	115	3	4	6	5
				ATAC	28	99	8	5	6	2																48	56	4	2	3	2
				ATAC	27	99	13	5	6	2																3	85	4	2	2	2
				ATAC	26	99	5	4	6	2																4	84	1	1	1	2
				ATAC	25	99	13	5	6	2																32	34	1	4	1	1
				ATAC	24	99	3	6	6	2																33	105	5	4	6	5
				ATAC	23	99	8	4	6	2																17	53	1	2	2	2
				ATAC	22	99	13	5	6	2																37	53	4	5	2	1
				ATAC	21	99	10	4	6	2																32	108	5	4	6	4
				ATAC	20	99	5	4	6	2																21	119	3	6	6	5
				ATAC	19	99	13	1	6	2																15	51	1	4	1	1
				ATAC	18	99	13	1	6	2																42	40	4	1	1	3
				ATAC	17	99	5	4	6	2																24	48	1	4	1	3
				ATAC	16	99	13	4	6	2																20	116	3	6	6	4
				ATAC	15	99	13	4	6	2																16	96	1	4	6	5
				ATAC	14	99	5	4	6	2																32	88	1	4	1	3
				ATAC	13	99	13	4	6	2																36	50	1	4	1	1
				ATAC	12	99	8	4	5	2																55	63	5	4	5	5
				ATAC	11	99	13	11	5	10																15	47	1	4	1	1
				ATAC	10	99	4	11	6	10																12	118	3	4	6	4
				ATAC	9	99	13	11	5	10																48	64	4	2	2	0
				ATAC	8	99	13	11	5	10																39	27	1	4	1	3
				ATAC	7	99	13	11	5	10																25	49	1	4	1	3
				ATAC	6	99	13	11	5	4																40	72	1	4	1	0
				ATAC	5	99	5	9	5	4																30	58	6	5	4	2
				ATAC	4	99	4	9	5	4																42	80	1	1	1	3
				ATAC	3	99	4	9	5	4																51	65	1	1	2	1
				ATAC	2	99	5	9	5	4																53	59	1	4	1	3
				ATAC	1	99	13	9	5	4																54	36	2	5	4	0
				ATAC	90	71	12	10	2	7																10	46	5	4	6	4
				ATAC	0	71	9	9	5	4																28	88	1	4	1	1
				ATAC	89	71	10	10	2	7																17	97	1	4	1	3
				ATAC	88	71	10	10	2	7																24	120	3	4	6	5
				ATAC	87	71	5	6	2	2																23	29	1	5	2	1
				ATAC	86	71	5	6	2	9																11	103	4	3	2	1
				ATAC	85	71	10	6	2	9																21	35	4	5	2	2
				ATAC	84	71	9	6	2	9																28	16	3	4	1	4
				ATAC	83	71	10	6	2	9																63	37	1	4	1	5
				ATAC	82	71	2	6	2	9																38	70	1	4	1	0
				ATAC	81	71	10	6	2	9																55	25	4	2	2	0
				ATAC	98	71	9	9	2	4																33	101	3	6	6	5
				ATAC	80	71	8	6	13	9																27	29	2	2	2	2
				ATAC	79	71	8	6	13	2																24	34	4	2	2	2
				ATAC	78	71	10	6	13	2																29	107	3	2	6	4
				ATAC	77	71	9	6	13	2																43	49	1	5	1	0
				ATAC	76	71	10	6	13	2																19	27	3	4	1	4
				ATAC	75	71	9	6	13	2																63	19	3	6	6	5
				ATAC	74	71	5	6	13	2																35	19	4	2	3	0
				ATAC	73	71	13	6	13	2																14	114	2	2	2	3
				ATAC	72	71	9	6	13	2																65	25	3	6	6	5
				ATAC	71	71	5	6	13	2																16	40	1	4	1	4
				ATAC	97	71	10	9	2	4																25	71	4	2	2	2
				ATAC	70	71	5	6	13	2																57	49	1	4	1	4
				ATAC	69	71	10	6	13	2																34	18	4	2	2	0
				ATAC	68	71	10	4	13	3																5	97	4	2	2	2
				ATAC	67	71	5	4	6	3																46	40	1	1	1	1
				ATAC	66	71	4	4	6	3																54	32	2	5	3	0
				ATAC	65	71	10	5	6	3																17	91	1	4	1	5
				ATAC	64	71	10	4	6	3																20	64	4	2	2	2
				ATAC	63	71	13	5	6	3																50	38	4	5	3	0
				ATAC	62	71	8	5	6	3																61	21	3	4	6	5
				ATAC	61	71	9	5	6	3																27	83	4	2	1	3
				ATAC	60	71	5	5	6	3																17	47	4	1	1	2
				ATAC	59	71	10	5	6	3																0	108	5	4	5	3
				ATAC	58	71	5	5	6	3																25	93	4	2	2	1
				ATAC	57	71	10	5	6	3																25	17	1	4	1	4
				ATAC	56	71	8	5	6	3																17	105	1	1	1	1
				ATAC	55	71	9	2	6	3																1	81	1	4	5	3
				ATAC	54	71	10	2	6	6																41	49	1	4	1	3
				ATAC	53	71	9	5	9	6																31	27	1	4	1	1
				ATAC	52	71	8	2	9	6																25	117	3	4	1	4
				ATAC	51	71	9	2	9	6																40	60	1	6	1	1
				ATAC	95	71	10	10	2	7																44	14	1	4	1	3
				ATAC	50	71	11	2	9	6																39	55	4	5	1	1
				ATAC	49	71	11	2	9	6																49	51	4	2	3	0
				ATAC	48	71	11	2	9	6																11	65	4	1	2	3
				ATAC	47	71	11	2	9	6																33	97	1	4	1	5
				ATAC	46	71	11	2	9	6																47	65	4	5	2	0
				ATAC	45	71	11	2	9	6																44	34	1	4	1	3
				ATAC	44	71	11	2	10	6																59	57	5	4	6	5
				ATAC	43	71	11	2	9	6																51	69	1	4	2	3
				ATAC	42	71	11	2	10	6																16	56	2	5	3	2
				ATAC	41	71	11	2	10	6																60	50	3	6	6	5
				ATAC	94	71	10	10	2	7																65	29	3	4	1	5
				ATAC	40	71	11	2	10	6																28	22	4	1	1	1
				ATAC	39	71	11	2	10	6																49	29	2	2	1	2
				ATAC	38	71	11	2	10	6																31	53	6	5	2	0
				ATAC	37	71	11	2	10	6																46	54	6	5	4	0
				ATAC	36	71	11	2	9	6																44	66	4	5	3	0
				ATAC	35	71	11	2	10	6																35	39	1	1	5	1
				ATAC	34	71	11	2	9	6																3	109	5	4	1	3
				ATAC	33	71	11	2	10	6																35	35	6	5	1	2
				ATAC	32	71	11	2	10	6																41	51	1	4	5	3
				ATAC	31	71	11	2	10	6																40	58	1	4	1	1
				ATAC	93	71	10	10	2	7																56	34	2	5	3	0
				ATAC	30	71	11	2	10	6																55	59	1	4	1	5
				ATAC	29	71	11	2	9	6																34	104	5	4	1	5
				ATAC	28	71	11	2	10	6																21	83	4	3	2	2
				ATAC	27	71	11	2	9	6																62	42	3	4	1	5
				ATAC	26	71	11	2	10	6																21	33	4	3	2	2
				ATAC	25	71	11	2	10	6																40	32	2	2	3	2
				ATAC	24	71	11	2	9	6																57	47	1	2	2	1
				ATAC	23	71	11	2	10	6																64	36	5	4	5	5
				ATAC	22	71	11	2	9	6																36	16	4	2	2	1
				ATAC	21	71	11	2	9	6																21	81	4	1	2	2
				ATAC	92	71	9	10	2	7																58	46	4	2	3	1
				ATAC	20	71	8	2	9	6																56	44	2	5	3	0
				ATAC	19	71	5	2	9	3																22	102	4	1	1	1
				ATAC	18	71	10	5	9	3																35	25	1	4	1	3
				ATAC	17	71	13	5	9	3																37	87	1	4	1	5
				ATAC	16	71	13	5	9	10																30	96	1	4	1	3
				ATAC	15	71	5	1	9	10																47	19	2	2	2	0
				ATAC	14	71	2	1	9	10																5	79	2	2	2	1
				ATAC	13	71	13	1	9	10																31	81	1	1	1	1
				ATAC	12	71	1	1	9	10																36	10	3	4	1	5
				ATAC	11	71	10	1	9	10																10	76	4	2	2	2
				ATAC	91	71	9	10	2	7																32	90	4	1	1	3
				ATAC	10	71	13	1	5	10																44	26	4	2	2	2
				ATAC	9	71	13	11	5	10																13	53	1	4	1	3
				ATAC	8	71	13	11	5	10																29	55	2	5	2	0
				ATAC	7	71	1	11	5	10																49	53	2	2	3	0
				ATAC	6	71	5	9	5	4																10	72	4	2	3	2
				ATAC	5	71	4	9	5	4																32	20	2	2	1	1
				ATAC	4	71	9	9	5	4																22	26	3	6	1	4
				ATAC	3	71	9	9	5	4																43	89	5	4	5	5
				ATAC	2	71	5	9	5	4																33	85	1	3	2	3
				ATAC	1	71	4	9	5	4																38	68	1	4	1	0
				ATAC	90	70	10	10	2	7																29	57	6	5	4	2
				ATAC	0	70	9	9	5	4																51	51	4	2	3	0
				ATAC	89	70	10	10	2	7																60	48	3	6	6	5
				ATAC	88	70	10	10	2	7																8	116	1	4	1	3
				ATAC	87	70	5	6	2	9																50	58	4	5	2	2
[truncated: 35,766 more rows]

## Sheet: Source Fig. 4
Fig. 4a					Fig. 4b												Fig. 4c						Fig. 4d									Fig. 4e														Fig. 4f
x	y	Background noise	Extracted feature		x_coord	y_coord	SpatialGlue_level_1	SpatialGlue_level_2	SpatialGlue_level_3	SpatialCOC_level_1	SpatialCOC_level_2	SpatialCOC_level_3	MultiMAP_level_1	MultiMAP_level_2	MultiMAP_level_3		Method	Noise Level	ARI	AMI	NMI		UMAP1_RNA	UMAP2_RNA	batch_RNA	clusters_RNA	UMAP1_ADT	UMAP2_ADT	batch_ADT	clusters_ADT		Replicate	SpatialCOC_UMAP_1	SpatialCOC_UMAP_2	SpatialCOC	SpatialGlue_UMAP_1	SpatialGlue_UMAP_2	SpatialGlue	Seurat_UMAP_1	Seurat_UMAP_2	Seurat	STAGATE_UMAP_1	STAGATE_UMAP_2	STAGATE			SpatialCOC	SpatialGlue	Seurat
18838	16871	5324	-2.1078		18838	16871	7	2	2	6	6	6	4	2	1		SpatialCOC	level_1	0.319763	0.44614	0.447533		7.59238	2.99019	0	6	-2.94227	0.820465	0	6		1	-2.77904	6.33513	6	3.48929	3.37781	5	9.71025	10.7725	1	-0.301847	0.288013	6		Rep1_vs_Rep2	0.967985	0.936008	0.819309
14938	15071	1294	0.00802901		14938	15071	7	1	2	5	4	4	4	3	4		SpatialCOC	level_2	0.180623	0.346918	0.348702		0.429964	4.64557	0	3	4.19622	1.92994	0	3		1	-1.07101	8.21461	5	7.13704	7.01287	7	6.88785	4.6515	1	3.53234	0.553861	3		Rep1_vs_Rep3	0.992636	0.874468	0.849186
12638	15371	1861	0.740181		12638	15371	1	4	3	4	4	3	4	7	4		SpatialCOC	level_3	0.250694	0.361333	0.36297		-1.75265	5.25622	0	2	11.0284	1.50349	0	2		1	-0.929697	10.9605	2	8.34329	3.38827	1	-1.59247	6.21603	0	6.86289	-1.28735	2		Rep2_vs_Rep3	0.96498	0.84534	0.925135
17238	18471	1921	0.718618		17238	18471	3	5	2	4	4	3	3	5	4		SpatialGlue	level_1	0.227981	0.220949	0.223135		-1.22784	3.9212	0	2	11.5373	-1.05532	0	2		1	0.401188	11.4777	2	8.00965	3.49524	1	1.2307	12.9184	6	6.31893	-2.57015	2
14738	16471	1853	-1.5004		14738	16471	7	4	6	7	7	5	7	5	2		SpatialGlue	level_2	-0.00456084	0.0104857	0.0132364		6.05108	3.80779	0	6	-0.103761	1.4598	0	6		1	-1.27726	6.56525	6	3.65054	5.79906	5	11.8242	7.38834	1	1.5887	1.97724	5
8738	17671	2441	0.708246		8738	17671	3	2	7	3	1	3	6	4	5		SpatialGlue	level_3	-0.000555721	0.00348137	0.00607551		0.0432822	2.32865	0	2	7.99059	-1.29731	0	2		1	3.7065	8.62288	2	8.41774	1.66925	1	-2.14155	3.28276	0	5.5427	-4.18222	1
18638	18771	1792	1.0418		18638	18771	1	2	2	4	1	2	3	3	5		MultiMAP	level_1	0.0308877	0.0471895	0.0495272		-3.96264	4.35842	0	4	10.2257	0.81062	0	4		1	3.02195	10.7893	3	11.4225	3.01679	2	-2.58921	4.35633	0	4.67279	-3.90132	1
19338	19571	2448	1.06754		19338	19571	5	2	2	2	1	2	6	5	5		MultiMAP	level_2	0.0131951	0.0339814	0.036472		-2.22882	3.00772	0	4	11.6441	-0.396559	0	4		1	2.83405	9.58205	3	11.6411	2.30274	2	-0.966567	4.65278	0	4.15645	-4.16106	1
18238	17271	3677	-0.351191		18238	17271	7	2	6	3	3	1	7	7	4		MultiMAP	level_3	0.00782085	0.038593	0.0410746		0.680448	2.60925	0	3	7.32644	1.30761	0	3		1	-0.793842	8.75823	5	5.86819	3.57722	7	4.41386	-2.25974	4	5.89068	0.800981	3
17238	15371	2978	-2.02196		17238	15371	7	2	2	7	6	7	7	7	4								6.49593	5.01672	0	6	-3.9591	2.20631	0	6		1	-2.84489	5.50232	6	2.25304	4.55384	5	8.91502	9.10018	1	0.0429685	1.80069	6
18938	17271	3941	-1.25952		18938	17271	7	1	3	7	6	7	7	2	7								3.72234	3.86154	0	6	1.05673	-0.426011	0	6		1	-2.64889	7.26476	6	3.38513	2.98138	5	12.6936	3.53699	1	1.40912	0.372055	7
9138	18171	956	1.15212		9138	18171	1	2	3	1	4	3	4	4	7								-3.67784	6.0077	0	4	7.76782	6.99811	0	4		1	3.97013	10.0878	3	11.3268	5.06109	2	-5.58845	1.78051	3	2.83753	-4.39843	1
9538	16971	2398	0.692825		9538	16971	5	2	2	2	1	3	6	7	7								-0.592845	2.53921	0	2	8.2531	-0.118236	0	2		1	3.7536	9.72003	2	11.6822	4.48668	2	-3.90919	2.52331	3	2.99488	-2.67972	1
14138	15071	906	-0.370626		14138	15071	5	2	7	5	4	4	3	7	7								1.21674	8.30469	0	3	7.71568	-2.87789	0	3		1	-0.0393391	7.58225	5	6.42785	7.51748	7	5.66866	2.15699	2	3.26039	-0.0527078	3
16738	17471	1789	0.920786		16738	17471	1	4	6	4	4	3	5	4	7								-2.37337	3.93074	0	2	10.5236	0.871407	0	2		1	-0.364453	11.744	2	8.69507	4.4678	1	-2.71948	10.3131	0	7.07888	-2.29703	2
17738	17071	3417	-0.0326171		17738	17071	7	2	7	5	3	1	5	5	4								1.77554	3.17426	0	1	5.59021	2.43728	0	1		1	-0.89918	8.64733	7	5.79902	3.73587	7	6.96433	5.91554	1	6.27662	0.491486	3
15038	15771	1508	-1.36071		15038	15771	7	2	4	7	7	5	4	7	4								3.49063	7.18918	0	6	-1.3794	3.7976	0	6		1	-1.11081	5.81263	6	6.03823	8.79283	5	8.3888	7.22188	1	3.24646	3.23094	5
16038	13071	284	1.0405		16038	13071	1	2	2	1	4	4	1	6	3								1.03404	7.92963	0	4	10.2645	5.5343	0	4		1	4.79839	11.626	3	12.0756	5.88643	4	-1.53471	0.131142	3	3.15989	-1.88318	4
14238	15771	1102	0.0463231		14238	15771	1	2	7	5	4	4	2	4	2								-0.54451	7.58842	0	3	7.48913	-0.853814	0	3		1	0.162012	7.89008	5	7.31485	6.72247	6	4.63127	2.34478	2	3.65635	0.424199	3
15638	17671	1830	0.460164		15638	17671	5	4	2	4	4	4	5	7	7								-0.164334	2.5075	0	2	5.95393	1.4904	0	2		1	0.782622	10.1339	2	7.10377	2.49386	3	1.75393	-0.0704719	2	5.6678	-0.442612	2
16738	14471	1563	-1.1741		16738	14471	1	6	4	5	7	5	4	5	2								4.52244	6.42563	0	5	1.37198	2.54531	0	5		1	-0.995636	6.50004	4	4.50925	8.26396	5	10.4401	5.52304	1	2.8805	2.78733	5
15638	13871	1420	0.779159		15638	13871	5	3	2	4	4	3	6	7	4								-0.474598	3.52978	0	2	13.0613	-2.05825	0	2		1	-0.188073	10.1414	2	7.47039	3.58503	1	2.83525	10.3443	0	6.07567	-1.28195	2
15638	14871	1184	-0.184406		15638	14871	5	3	5	5	4	4	6	7	7								1.40695	4.77209	0	3	6.38256	-0.198388	0	3		1	-0.672045	8.34691	5	6.47635	6.78244	7	6.00794	1.76429	2	4.58998	0.152038	3
17438	15471	3696	-2.28336		17438	15471	7	4	2	6	6	6	4	2	1								7.31493	3.61931	0	6	-2.06742	0.694586	0	6		1	-3.31144	6.11003	6	2.5325	4.03432	5	10.8199	9.1486	1	-0.204903	1.4758	6
14138	15971	2228	-1.82605		14138	15971	7	4	7	7	7	7	3	5	5								7.0589	3.63104	0	6	-1.51358	2.49398	0	6		1	-1.8555	5.97246	6	2.85281	5.0821	5	11.6973	7.49667	1	0.683911	1.52004	5
17538	13771	1277	1.014		17538	13771	1	2	3	2	1	3	7	7	7								-4.3443	5.32234	0	4	14.3001	3.48179	0	4		1	3.01644	11.3361	3	10.9665	4.88728	2	-5.39802	8.34644	0	3.23031	-3.19523	1
16638	13971	996	0.81249		16638	13971	3	2	3	4	4	4	2	7	4								-0.504549	6.10406	0	2	13.4553	-2.96388	0	2		1	0.51379	11.8182	2	8.9515	5.06947	1	1.11547	10.1067	0	5.48819	-2.16067	2
13138	16171	1688	-0.144512		13138	16171	7	6	2	5	4	5	5	5	5								0.956327	4.84079	0	3	7.7106	2.19968	0	3		1	1.80694	6.96198	5	7.04785	6.87521	6	8.27269	0.767414	2	3.51763	0.175561	3
12338	16871	2673	-1.621		12338	16871	7	2	5	7	7	7	7	5	6								6.57562	4.84236	0	6	-0.761023	3.43839	0	6		1	-0.886475	4.92689	6	2.23942	7.19209	5	12.529	9.52429	1	1.91644	3.10756	5
16638	17971	1799	0.658243		16638	17971	1	1	6	4	4	4	2	5	4								0.918252	3.63604	0	2	8.46089	-2.23445	0	2		1	0.516894	9.37923	2	8.50506	3.57394	1	2.38495	10.3508	0	7.32427	-1.18783	2
19538	17671	2940	-0.971445		19538	17671	7	2	1	7	7	7	4	7	7								4.46292	4.46205	0	5	1.66004	2.82093	0	5		1	-0.0720664	7.43823	4	3.55825	4.0569	5	8.12743	4.98703	1	4.89882	1.84589	7
10738	17671	2662	-1.92597		10738	17671	7	2	6	7	7	7	7	3	4								6.52059	4.75769	0	6	-0.253114	1.77503	0	6		1	-1.16355	4.72195	6	2.74725	6.6354	5	12.2814	11.4386	1	0.637071	2.80904	6
16538	15671	2361	0.115538		16538	15671	7	2	2	5	4	3	5	7	4								-0.102018	5.20068	0	1	7.73294	-1.11274	0	1		1	-0.766222	8.82173	7	7.39961	4.97377	3	3.99996	3.96999	2	4.79816	0.417785	3
13338	15371	1653	0.353763		13338	15371	5	6	5	4	4	4	6	5	2								0.467184	3.27347	0	1	7.82026	-1.58472	0	1		1	-1.45489	8.94119	7	7.33764	4.73602	1	0.827099	2.79025	2	5.31778	0.0442577	2
17238	16171	2424	0.468039		17238	16171	1	2	2	4	1	3	6	4	4								0.14683	2.89743	0	1	8.146	-1.46975	0	1		1	-0.700418	9.41664	7	7.38736	2.27139	3	1.9769	5.6798	0	6.42582	-0.0992759	2
15338	15671	1628	-1.68257		15338	15671	7	2	2	7	7	7	7	3	7								6.11407	5.30984	0	6	-1.84853	1.03486	0	6		1	-1.92456	5.71674	6	3.09797	7.24049	5	10.4212	7.3265	1	1.81007	2.95764	5
14538	16271	1317	-0.279225		14538	16271	2	6	3	5	4	4	3	5	5								1.53079	4.3509	0	3	4.69126	2.15966	0	3		1	-0.464787	7.73337	5	6.64019	7.15904	7	6.46395	-0.183791	2	3.78368	0.816268	3
15638	14271	1085	0.215504		15638	14271	3	4	6	4	4	4	6	4	2								-0.587889	7.30563	0	1	13.5848	1.3126	0	1		1	-0.452466	9.21486	7	8.148	7.45204	6	4.85656	4.18485	2	3.9269	-0.806873	3
19338	18271	1925	0.332957		19338	18271	1	7	2	5	5	1	4	2	4								0.554088	5.80759	0	1	10.167	-2.79761	0	1		1	0.865383	8.07263	7	9.67722	6.30775	2	4.72173	6.1792	2	3.89713	-1.17391	3
18738	16971	4019	-1.83908		18738	16971	7	6	2	7	6	6	4	7	6								6.14465	4.53661	0	6	-1.34624	-0.0292201	0	6		1	-2.99823	6.56872	6	3.01839	3.18844	5	10.4068	7.03856	1	0.369059	0.568191	6
12638	15571	1665	0.246013		12638	15571	5	1	3	4	4	3	3	4	2								0.513488	5.50143	0	1	8.46507	0.447754	0	1		1	-1.36924	9.1061	7	7.6661	5.89623	6	1.13855	0.971827	2	4.78369	-0.64601	3
12138	15671	1617	-0.106386		12138	15671	3	3	5	5	5	5	3	4	4								0.969405	6.93983	0	3	6.92941	1.91918	0	3		1	0.649016	7.36236	5	6.4848	7.96935	7	5.62103	-0.785095	2	3.23244	0.151605	3
18938	18071	1855	0.463705		18938	18071	3	2	2	3	3	4	6	7	7								-1.89248	7.48112	0	2	10.9869	-0.899594	0	2		1	-0.0213194	10.822	2	10.2819	4.51074	1	1.96456	6.83444	0	5.82496	-2.5742	2
17238	18271	1797	0.977744		17238	18271	1	6	2	4	4	3	4	5	2								-2.70598	5.00283	0	2	12.1385	-2.4044	0	2		1	0.111147	11.3145	2	9.46953	4.00258	1	2.29942	11.11	0	6.66083	-2.75067	2
16938	14771	1746	-1.60027		16938	14771	7	2	2	7	7	7	4	4	4								5.37092	5.47794	0	6	0.687231	1.53536	0	6		1	-1.25273	6.70117	6	3.94789	6.60998	5	10.5778	5.5101	1	1.78723	1.95644	5
19038	17671	4325	-0.747713		19038	17671	7	2	3	7	6	6	7	7	6								3.54098	3.97215	0	5	1.4989	-0.626433	0	5		1	2.75462	7.35797	4	4.5548	2.55017	5	12.4116	3.30222	1	1.04751	0.0721666	6
15738	14971	2445	-1.4033		15738	14971	7	2	2	7	7	7	4	5	5								6.30245	5.47002	0	6	0.309113	0.868064	0	6		1	-1.87174	7.16632	6	2.76776	4.82395	5	10.4621	6.98185	1	0.905727	1.20082	5
16038	17771	1873	0.46305		16038	17771	1	2	2	4	4	3	4	4	4								0.118972	3.76672	0	2	7.84829	0.372757	0	2		1	0.113607	10.2124	2	7.32574	3.91245	1	0.926026	6.26352	0	6.09576	-1.0982	2
16138	13471	1131	1.00943		16138	13471	3	2	3	4	4	3	3	7	3								-3.62222	6.12372	0	2	12.5843	9.22154e-05	0	2		1	2.0481	11.0657	2	10.2729	3.64623	2	-4.2726	7.25169	0	3.24499	-3.61507	1
17338	14871	1636	0.0911241		17338	14871	1	4	4	4	4	4	4	5	2								1.7549	6.35128	0	1	12.0206	2.29365	0	1		1	-0.706915	9.93295	7	3.16761	6.11476	7	-3.54992	9.55899	0	5.66949	0.107136	2
18138	16271	3708	-1.33779		18138	16271	7	4	7	7	6	6	2	2	1								7.07373	2.63274	0	5	0.998536	0.707797	0	5		1	-2.34443	7.41427	4	4.23381	3.39503	5	10.4286	10.3545	1	0.467623	0.232381	6
13938	17171	602	1.05831		13938	17171	1	2	7	4	4	4	4	4	4								-2.47531	6.62302	0	4	11.6936	-0.684796	0	4		1	2.0971	9.58747	3	9.11684	5.65069	1	-1.22686	9.22843	0	3.77526	-1.49846	2
10638	17371	2390	-1.78714		10638	17371	7	2	2	7	6	7	6	7	5								6.75572	4.93655	0	6	-0.418637	2.16319	0	6		1	-0.854876	4.82554	6	3.33328	6.46186	5	11.6563	12.056	1	1.0338	1.71584	5
14138	15671	1052	-0.162116		14138	15671	1	2	2	4	4	4	4	5	2								-1.30568	8.08763	0	3	7.37339	1.88786	0	3		1	0.400398	7.49106	5	8.04418	8.27561	6	9.43578	1.58309	2	2.92367	-0.109999	3
19638	17671	2154	-0.166565		19638	17671	5	2	3	5	4	5	3	5	5								-0.834336	4.16564	0	3	8.86764	-3.89344	0	3		1	0.700042	8.12705	5	7.23423	4.29948	6	4.59443	5.42351	0	4.54367	-0.640477	3
10238	16571	294	1.18922		10238	16571	1	2	4	1	4	4	1	1	3								-1.01201	9.52522	0	7	8.96449	6.78802	0	7		1	5.46506	11.377	1	11.3016	5.49919	2	-3.03865	0.730368	3	3.04251	-2.87854	1
12438	16371	1494	-0.098173		12438	16371	3	2	6	5	4	4	6	4	4								1.6965	4.168	0	1	6.41915	3.15933	0	1		1	2.40074	6.00798	7	7.04044	6.9986	7	8.16569	1.56278	2	3.16323	-0.0208439	3
15638	16671	2592	-1.77852		15638	16671	7	1	2	7	7	7	7	7	5								6.38134	5.68701	0	6	-3.07548	0.388613	0	6		1	-1.56826	5.07151	6	1.94805	6.46917	5	9.59677	9.736	1	1.19487	2.36347	5
15438	17671	1333	0.593953		15438	17671	5	2	2	4	4	4	6	4	4								-0.620807	4.37007	0	2	8.5193	-0.239922	0	2		1	1.30519	10.4419	2	9.02423	3.76509	1	-2.37914	9.85691	0	5.12706	-1.12083	2
10838	16971	1067	0.348119		10838	16971	5	1	5	5	4	4	4	4	7								0.76912	8.55009	0	1	9.20467	-0.200438	0	1		1	1.94843	7.62334	7	8.28818	7.77584	6	5.37493	2.83746	2	2.69804	-1.17414	3
16638	16771	2323	0.722352		16638	16771	5	3	2	2	3	3	2	3	4								-0.209957	2.87843	0	2	7.04479	3.00024	0	2		1	-1.83501	10.9079	2	7.80921	2.17084	1	3.04385	-3.32961	4	7.51172	-1.12642	2
15738	15571	2019	-1.01034		15738	15571	1	1	7	7	7	7	5	7	2								3.4856	5.53608	0	5	1.86218	1.1427	0	5		1	-1.76937	7.38311	4	4.68507	5.54081	5	10.6541	4.3934	1	3.25171	1.95815	7
12038	15671	1685	0.0468859		12038	15671	3	6	2	5	4	4	7	5	5								1.77167	4.17328	0	3	8.43195	0.226568	0	3		1	1.03783	7.73512	5	7.37549	6.34567	6	2.89951	5.71934	2	4.67485	0.626182	3
17138	15871	2124	-0.332015		17138	15871	1	4	2	5	4	5	2	5	5								0.830768	3.26182	0	3	5.53433	0.404593	0	3		1	-1.03675	8.72215	5	5.37287	4.19157	7	7.88482	1.49463	2	5.31138	0.640112	3
12038	16971	2100	-1.4865		12038	16971	1	6	6	7	7	7	2	7	7								6.25131	5.58223	0	5	1.1097	3.64772	0	5		1	-0.1898	6.49553	4	4.80521	7.53151	5	9.69648	6.22558	1	2.52814	2.54353	5
9138	17271	1503	0.285042		9138	17271	3	4	5	5	4	4	6	5	2								-0.753465	3.26008	0	1	8.23826	-1.02168	0	1		1	2.66081	8.4932	7	10.0097	5.83469	1	-2.52755	2.58521	0	3.74499	-1.80449	3
9838	16771	620	1.15188		9838	16771	1	2	7	1	4	4	1	1	3								-1.80323	7.3272	0	4	10.4734	5.70065	0	4		1	3.71453	10.3716	3	11.1622	5.30686	2	-4.9091	2.45538	3	3.35108	-3.97262	1
17938	17071	4430	-1.30672		17938	17071	7	2	2	7	6	6	6	3	6								5.21051	3.23784	0	5	2.46443	2.21908	0	5		1	-0.897168	7.33264	4	4.87031	4.28992	5	8.03097	6.61605	1	0.899222	0.525045	6
18638	15571	2110	1.0423		18638	15571	3	2	6	2	1	2	6	7	3								-3.18561	2.74314	0	4	10.3866	1.43031	0	4		1	3.75711	10.739	3	12.9743	4.03897	4	-2.48585	0.0377799	3	3.99259	-2.98558	4
9138	16971	376	0.782436		9138	16971	1	3	7	1	4	4	1	6	3								0.0408256	7.76603	0	7	8.06764	6.94119	0	7		1	5.08067	11.3189	1	9.83801	7.04821	4	-3.27813	-0.779231	3	2.46461	-2.14862	1
16938	13971	1319	0.936398		16938	13971	3	4	6	4	4	4	3	4	2								-2.37173	3.53399	0	2	13.0011	-3.11777	0	2		1	1.49433	10.4225	2	10.0058	3.20442	1	2.96404	7.66102	0	5.62632	-2.90828	2
14138	17171	708	0.785398		14138	17171	1	2	7	4	4	4	4	5	4								-0.980273	5.56103	0	4	8.98792	-1.94201	0	4		1	1.85784	9.83737	3	9.32347	5.7921	1	-0.722984	4.10787	0	3.4131	-1.28152	2
18538	16471	4855	-1.43105		18538	16471	7	2	7	6	6	6	7	7	7								6.35605	2.89963	0	5	-0.691307	0.954459	0	5		1	-2.10427	7.43459	4	4.18919	3.24726	5	11.2282	6.13122	1	0.401538	0.475518	6
19838	17571	2607	0.898066		19838	17571	5	2	3	3	1	2	3	5	2								-2.90238	2.8537	0	2	10.812	-4.31736	0	2		1	2.19632	9.11664	2	11.4356	2.9114	2	3.8612	7.84425	0	3.12474	-3.32094	1
16838	14071	1209	0.661645		16838	14071	1	4	2	4	4	4	4	4	2								0.24806	7.25259	0	2	14.0562	1.40333	0	2		1	0.819183	10.3542	2	9.15359	5.05922	1	-3.59913	9.20308	0	5.11444	-1.95613	2
14038	14171	1254	1.02378		14038	14171	3	4	2	2	4	3	7	1	2								-3.9618	6.0705	0	4	11.241	1.64408	0	4		1	2.67063	10.7952	3	11.2435	4.61964	2	-4.67037	6.44321	0	2.81138	-3.99467	1
10438	16471	686	1.09059		10438	16471	1	4	2	1	4	4	1	6	5								-1.03654	6.16666	0	7	8.73476	7.26491	0	7		1	5.082	11.2935	1	12.1781	5.02354	4	-5.25269	-0.0832883	3	3.3482	-2.78013	4
13738	15971	1717	-1.5811		13738	15971	7	2	7	7	7	5	7	7	5								4.84346	6.27397	0	6	-0.100931	-0.115546	0	6		1	-1.33541	5.0397	6	3.68908	8.41277	5	11.7453	5.57647	1	2.49138	3.36722	5
18538	17371	2436	-0.273628		18538	17371	5	2	2	5	5	4	3	5	5								0.949918	6.94118	0	3	5.24651	0.487466	0	3		1	-0.576015	8.23434	5	5.39203	5.7935	7	4.69959	-1.6779	4	4.86043	0.804562	3
17838	17271	3071	0.553116		17838	17271	1	3	2	3	3	3	5	2	7								-0.463926	2.58298	0	2	8.70409	-0.483568	0	2		1	-0.958932	10.6837	2	7.42582	2.10103	1	-3.70214	3.07012	0	6.70722	-0.728763	2
17238	17171	1686	0.778071		17238	17171	1	6	6	4	4	4	5	3	5								-1.82922	4.86663	0	2	7.91374	0.577187	0	2		1	-1.6843	10.5413	2	9.21563	3.91111	1	2.46002	-2.77326	4	5.92504	-1.56704	2
15738	15771	1775	-1.05344		15738	15771	7	3	6	7	7	7	2	5	2								4.07308	6.36138	0	5	1.65419	1.68827	0	5		1	-1.37802	7.66594	4	4.40254	6.83278	5	11.6712	7.49071	1	3.35943	1.70146	7
17338	16371	2299	-0.226846		17338	16371	7	2	6	5	5	5	4	3	4								3.17052	3.6696	0	3	5.24544	0.756745	0	3		1	-0.281664	8.05561	5	5.52657	4.966	7	8.69817	2.89982	2	4.55056	1.41335	3
15938	16571	1102	0.186657		15938	16571	1	4	2	5	4	4	4	3	5								-0.223667	6.57593	0	1	8.12682	1.00747	0	1		1	-0.120246	8.12944	7	8.72443	7.65082	6	3.59164	2.04489	2	3.49034	-0.924925	3
15038	13971	1511	0.69533		15038	13971	7	6	3	4	4	3	3	5	2								-1.85996	4.18228	0	2	8.40314	0.945453	0	2		1	0.413705	10.3406	2	7.54944	3.54541	1	-0.831467	1.44868	0	6.86064	-0.482528	2
15938	14171	1099	0.822468		15938	14171	5	2	5	4	4	4	6	5	5								-1.73423	3.90331	0	2	11.1222	-2.90324	0	2		1	-0.0121512	9.79819	2	7.99981	4.75512	1	3.95039	6.6928	0	5.40707	-1.15296	2
10038	18571	2005	0.962751		10038	18571	1	6	7	4	1	3	4	3	4								-0.0899092	1.57295	0	4	8.71215	6.77367	0	4		1	4.7974	10.4627	3	12.8341	3.93766	4	-5.35071	0.0781199	3	3.57045	-2.96726	4
16638	16371	1543	0.712387		16638	16371	1	2	2	4	4	4	3	7	5								-2.92853	4.05654	0	2	10.5246	0.127312	0	2		1	-0.956393	10.9094	2	9.77568	3.77794	1	2.99091	5.25773	0	6.43706	-1.66958	2
18438	15271	1808	1.00201		18438	15271	1	6	2	2	4	2	6	5	2								0.341611	2.1063	0	4	10.176	3.67029	0	4		1	3.9424	10.4832	3	12.691	3.68457	4	-3.51678	-0.0987843	3	4.0369	-2.62445	4
17538	17171	2330	0.833341		17538	17171	3	4	6	3	3	3	3	3	4								-2.02992	3.76913	0	2	10.7644	2.15659	0	2		1	-1.22177	10.924	2	9.88043	3.22784	1	-0.183385	2.19844	0	6.81095	-2.50792	2
16438	18171	1445	0.637352		16438	18171	1	4	2	4	4	3	4	4	4								-0.909325	3.34817	0	2	11.7655	0.977903	0	2		1	0.36167	11.2148	2	7.98553	4.31789	1	-0.104404	11.5704	0	7.05922	-1.32247	2
13438	14671	1418	0.806415		13438	14671	1	2	2	4	4	4	2	5	7								-2.19494	2.45447	0	2	6.27194	0.251875	0	2		1	1.35022	10.3533	2	8.01825	2.49153	1	4.31208	-0.0578722	2	6.29189	-1.98014	2
11738	16871	1257	0.0168279		11738	16871	5	4	2	5	4	4	3	5	5								1.01721	5.23246	0	1	6.70295	-1.83354	0	1		1	1.56983	6.92953	7	7.42203	6.61258	6	4.349	0.00340758	2	4.0135	0.242879	3
16138	16671	1094	0.713105		16138	16671	5	2	2	4	4	4	3	4	5								-1.21363	5.57954	0	1	9.65647	-2.14572	0	1		1	0.246658	9.17515	7	9.42047	5.78597	1	1.75498	8.36003	0	3.62544	-1.24665	2
17738	18871	2332	0.942191		17738	18871	5	2	3	2	1	3	3	3	4								-3.58061	5.24971	0	2	11.4272	-2.88145	0	2		1	2.2304	11.3193	2	10.7687	2.68039	2	-0.886119	9.27427	0	5.36434	-4.37526	1
10238	18671	409	1.21321		10238	18671	1	6	2	1	4	4	1	6	3								-0.300814	6.76678	0	4	9.70268	7.08941	0	4		1	4.551	10.935	3	12.121	5.15312	4	-4.14766	-0.502823	3	3.66488	-2.75231	1
12638	17071	1602	-1.57419		12638	17071	7	3	5	7	7	5	5	7	4								2.92391	7.26236	0	6	-2.07357	3.75363	0	6		1	-0.940806	4.66259	6	4.54977	8.70178	5	12.9223	11.258	1	3.08425	3.6798	5
16338	14871	2606	-1.89654		16338	14871	7	2	4	7	7	7	4	5	7								6.76332	4.62092	0	6	0.824672	0.536016	0	6		1	-1.64412	5.77464	6	2.17005	5.96764	5	10.1608	9.57203	1	0.670129	2.49467	5
16038	18271	2005	0.856877		16038	18271	1	2	2	4	3	3	5	5	2								-3.40779	5.3642	0	2	10.0353	-3.35139	0	2		1	2.67678	10.7291	2	11.0996	4.49258	2	-2.49826	7.60349	0	3.1732	-3.6171	1
15338	16771	1999	-1.63596		15338	16771	7	3	5	7	7	7	6	7	5								5.3612	6.4311	0	6	-0.750988	1.00863	0	6		1	-1.07458	4.63302	6	3.73615	8.31714	5	10.5326	7.15051	1	1.89893	3.61688	6
14338	15971	1414	-0.464341		14338	15971	7	5	2	5	4	4	7	7	5								0.365703	5.18266	0	3	4.92634	0.298857	0	3		1	-0.455181	8.04092	5	7.47276	7.98349	7	8.25823	1.23	2	3.6995	0.716738	3
14238	15371	1247	-0.448413		14238	15371	2	2	2	5	4	4	5	3	2								1.3355	4.42154	0	3	5.06812	0.400597	0	3		1	-0.626465	7.51198	5	6.49468	8.28894	7	9.9733	2.29554	2	3.3011	1.32647	3
17138	17671	1656	0.719921		17138	17671	1	3	2	4	4	4	3	4	2								-1.07942	6.32014	0	2	11.7526	0.665513	0	2		1	-1.02386	11.8503	2	9.06068	4.32196	1	-1.1991	10.0567	0	7.43131	-2.00732	2
14238	14871	760	0.190648		14238	14871	1	1	5	1	4	4	4	4	4								-1.41458	5.47604	0	1	10.7768	1.14454	0	1		1	-0.810109	9.05352	7	8.6357	6.14849	6	6.7701	3.13108	2	3.69345	-0.439224	3
8838	17671	2092	0.774549		8838	17671	5	3	2	3	3	4	3	4	4								-2.21195	4.66881	0	2	10.6012	0.591613	0	2		1	3.24925	8.40042	2	9.34548	2.22963	1	-4.13515	4.55866	0	5.66514	-3.6124	2
16338	13771	910	1.07451		16338	13771	3	6	2	4	4	4	6	5	5								-1.12725	5.78556	0	2	13.3044	-2.87637	0	2		1	0.626045	11.5309	2	8.53872	4.70623	1	1.3026	10.8249	0	6.03087	-2.42937	2
11138	15571	712	0.717307		11138	15571	1	3	3	1	4	4	1	3	3								-0.0324652	7.53441	0	4	8.82953	-0.641933	0	4		1	3.36202	10.1507	3	11.2519	6.21902	2	-4.10788	2.64697	0	3.15382	-2.8335	1
11038	16971	1239	0.182139		11038	16971	5	3	2	5	4	4	6	4	2								1.19583	7.12345	0	1	7.60986	-2.27757	0	1		1	1.84463	7.01958	7	7.94444	7.24509	6	5.01353	1.37315	2	2.46186	-0.455911	3
16638	17571	1633	0.703793		16638	17571	1	4	6	4	4	3	4	4	4								-1.25611	6.60624	0	2	11.666	-0.168648	0	2		1	-0.31118	11.5761	2	8.62532	4.36176	1	0.163787	6.26001	0	6.8372	-1.84159	2
15638	13471	2078	0.790448		15638	13471	1	2	2	2	1	3	4	5	5								-0.488798	3.04993	0	2	11.406	2.40835	0	2		1	2.84361	11.6579	2	9.49251	1.74321	2	-3.99485	8.15042	0	5.8755	-3.70979	1
9938	17471	2946	-1.89688		9938	17471	7	2	2	7	7	7	4	7	4								6.77517	5.15444	0	6	-2.32662	3.05212	0	6		1	-2.62118	5.11295	6	2.75885	5.18844	5	10.4289	12.2313	1	0.376783	1.23078	6
13538	15971	1817	-1.45611		13538	15971	7	1	4	7	7	5	7	7	2								5.71908	5.55963	0	6	0.665031	0.69828	0	6		1	-0.50025	5.18952	6	3.62804	8.34572	5	11.157	5.37815	1	2.40934	2.86725	5
16238	14071	1146	0.607067		16238	14071	5	2	4	4	4	4	3	4	4								1.04232	7.24883	0	2	12.8021	-2.699	0	2		1	0.617855	10.4171	2	8.26718	4.84864	3	3.03353	8.86259	0	5.27388	-1.07996	2
19938	17871	2906	0.761627		19938	17871	5	1	2	3	4	2	3	3	7								-3.34469	3.90902	0	2	9.69619	-4.32811	0	2		1	1.89578	9.62322	2	10.5883	2.06391	2	2.85673	7.76247	0	4.75294	-3.11357	1
17038	16371	1195	0.699458		17038	16371	1	2	3	4	4	4	4	5	4								-1.21338	4.07352	0	2	7.78969	-0.60129	0	2		1	-0.451745	9.27958	2	8.0522	3.77746	1	3.15974	3.83383	0	6.90853	-0.636746	2
16138	13771	1240	1.08755		16138	13771	3	2	6	4	4	3	3	4	5								-1.38799	3.23415	0	2	11.9795	-4.20683	0	2		1	0.116183	11.0694	2	7.96527	4.27076	1	2.47797	9.37225	0	5.94845	-2.25288	2
18138	15871	3566	-1.50844		18138	15871	7	4	2	7	7	7	4	2	6								7.34104	3.68303	0	6	-1.54548	2.03341	0	6		1	-2.15192	6.62215	6	3.66562	4.19209	5	11.1171	10.6214	1	0.336753	0.556415	5
18338	17971	2066	0.904137		18338	17971	3	2	2	3	4	3	4	4	2								-2.22133	4.4948	0	2	11.7565	-0.979979	0	2		1	-0.500927	11.3382	2	9.28932	4.02486	1	0.516505	10.7785	0	6.51813	-2.46446	2
17538	15071	2681	-1.22442		17538	15071	6	7	2	7	7	7	3	7	5								4.85565	4.64871	0	5	1.60607	3.85938	0	5		1	-1.3505	7.45868	4	4.12589	5.16944	5	6.89458	6.08542	1	1.69291	1.29824	5
15038	16271	1058	0.00393686		15038	16271	7	3	7	5	4	4	7	4	4								-0.25078	8.09354	0	1	8.17192	2.10829	0	1		1	-0.18045	8.53291	7	8.08193	8.48186	6	2.67363	3.84817	2	3.44727	0.00539366	3
11838	15671	1933	-0.0816296		11838	15671	7	6	5	5	4	4	3	7	5								2.44807	4.88154	0	3	4.98251	-1.34084	0	3		1	1.16041	8.69252	5	5.11327	2.92402	7	11.3794	1.15943	2	4.48697	0.10746	3
16938	17871	1743	0.74601		16938	17871	7	2	2	4	4	4	3	4	4								-2.07663	5.22579	0	2	11.6946	-3.02429	0	2		1	-0.306518	11.5258	2	9.37212	4.52889	1	1.86115	10.4927	0	6.65928	-1.90577	2
16938	18071	1780	0.770924		16938	18071	5	1	7	4	3	3	3	7	4								0.171833	6.41038	0	2	10.0363	-3.41051	0	2		1	0.395623	10.3066	2	8.3421	4.92471	3	3.12868	6.28548	0	6.99363	-2.14396	2
15638	17771	1634	0.510653		15638	17771	5	6	2	4	4	4	6	5	4								0.836895	3.06347	0	2	7.02742	-1.65782	0	2		1	0.858252	9.93981	2	6.80308	2.82966	3	0.111918	2.08721	2	6.81849	-0.649699	2
11738	17071	1668	-1.59019		11738	17071	7	3	2	7	7	5	7	5	7								4.70198	7.1999	0	6	-0.387224	4.19804	0	6		1	-0.271344	5.32691	6	4.53179	8.55096	5	10.4891	6.04597	1	1.96797	2.78756	7
15738	15671	1853	-0.744569		15738	15671	1	2	2	5	7	1	4	4	4								3.36971	4.63383	0	5	2.08758	0.856178	0	5		1	-1.69499	7.3803	4	4.97565	5.8255	5	10.9774	4.7361	1	3.13987	1.72221	7
11238	16371	2041	0.397146		11238	16371	3	4	4	4	3	3	3	4	5								-0.0913337	6.49558	0	1	12.5992	0.0648452	0	1		1	2.17249	9.07008	7	10.059	5.31389	2	-2.29654	9.01021	0	4.26042	-1.6169	3
15538	13571	1443	0.75685		15538	13571	5	2	7	4	4	3	6	7	5								-2.17765	4.89574	0	2	10.9663	-3.04755	0	2		1	1.2827	11.2063	2	10.1003	2.24349	2	-0.235852	8.10579	0	4.96054	-2.23792	2
10938	17771	2118	-1.5533		10938	17771	7	6	3	7	7	7	7	5	4								4.07318	5.01597	0	6	-0.990976	4.44369	0	6		1	-0.609589	5.24065	6	3.63058	7.62399	5	14.325	9.58735	1	2.33557	2.52558	5
14538	15271	1189	-0.631449		14538	15271	7	2	4	5	4	4	7	5	4								2.75111	5.78429	0	3	6.46152	0.924529	0	3		1	-0.809804	7.85457	5	5.31873	7.94253	5	9.08119	0.342024	2	3.99373	1.26789	7
20038	18771	2858	0.259682		20038	18771	6	2	2	3	4	3	3	7	7								0.689352	2.68726	0	3	8.36663	-1.16033	0	3		1	0.274347	8.28302	5	6.40579	3.44806	6	0.293501	2.61832	0	5.06759	-0.234811	3
17038	15071	1672	-1.11487		17038	15071	7	2	6	7	7	5	7	4	7								3.61864	6.2832	0	5	-0.604716	2.90741	0	5		1	-0.381266	6.54477	4	4.58263	7.48837	5	10.0063	4.11861	1	2.99155	2.64005	7
9638	17371	3813	-1.80906		9638	17371	7	2	2	7	6	6	2	3	6								6.21944	2.78872	0	6	0.222669	2.73351	0	6		1	-2.30498	6.90598	6	3.82261	3.66027	5	9.9807	11.1964	1	0.171146	0.741495	6
11538	17071	2765	-1.53362		11538	17071	7	2	3	7	7	7	7	3	4								4.60072	3.92598	0	6	0.853241	4.06502	0	6		1	0.0834902	5.65335	6	4.59094	5.44389	5	14.2082	8.18697	5	1.50405	1.96048	7
9938	17271	2029	0.113054		9938	17271	3	3	2	4	4	4	6	4	4								0.0982843	2.88618	0	1	7.11664	0.121585	0	1		1	1.72957	7.96211	7	6.09761	3.10403	6	-0.430868	1.00071	0	5.39979	-0.483641	3
11038	16871	1346	0.47601		11038	16871	5	3	2	5	4	4	6	5	7								-1.14014	6.78874	0	1	6.97484	-2.36155	0	1		1	2.02696	7.5679	7	9.1012	6.96549	6	6.07576	0.849086	2	3.15037	-1.27984	3
12138	15871	2378	-1.28964		12138	15871	3	4	3	5	7	4	7	7	5								4.78486	3.67403	0	5	2.17659	-0.113847	0	5		1	-0.790186	6.05113	4	3.09105	4.82407	5	8.85468	9.33334	1	1.61287	1.40719	5
12138	16271	1581	0.0111585		12138	16271	7	2	2	5	4	4	7	3	5								-0.541936	5.04357	0	3	5.7665	2.74037	0	3		1	1.3765	7.05768	5	8.77252	7.82899	3	6.54594	-0.227679	2	3.48612	-0.0036916	3
16438	18571	2205	1.09159		16438	18571	1	2	6	2	1	3	6	3	2								-3.53181	4.92936	0	2	12.1372	1.84239	0	2		1	2.7521	10.9161	2	11.12	3.15105	2	-4.3704	6.6545	0	2.68241	-2.8725	1
16638	16171	1518	0.70671		16638	16171	1	6	3	4	4	3	5	5	2								-0.0737833	5.757	0	2	7.97235	-0.91557	0	2		1	-1.02473	10.0626	2	8.20332	3.95707	1	3.36736	-0.817299	4	6.65564	-1.53273	2
16738	16271	2034	0.739446		16738	16271	1	2	3	4	4	3	3	5	4								-0.703496	3.80803	0	2	6.75615	2.05103	0	2		1	-1.66855	10.0639	2	7.77762	3.51345	1	3.20138	-3.28974	4	6.96354	-0.797147	2
10738	17871	2268	-1.40406		10738	17871	7	2	7	7	7	7	7	7	7								5.07296	5.35498	0	5	-0.063519	2.83012	0	5		1	-0.655092	5.77265	4	3.99916	7.60767	5	11.4958	10.9525	1	2.96418	2.4444	7
11738	15971	1960	-0.300161		11738	15971	7	2	7	3	4	4	7	7	4								-0.485606	5.28902	0	3	4.07704	-1.73977	0	3		1	3.39836	7.11079	5	5.07517	2.74088	7	11.4611	1.87472	2	1.67076	-0.26102	7
17638	14571	1851	0.878165		17638	14571	5	2	7	4	3	4	6	7	5								-2.57951	3.06463	0	2	13.6203	-0.75275	0	2		1	-0.133997	10.8879	2	8.20221	2.79775	1	0.562042	9.34691	0	6.5733	-1.2234	2
19738	19571	2486	0.624849		19738	19571	3	4	7	3	3	3	3	5	4								-2.73382	4.67934	0	2	9.4796	-3.14239	0	2		1	1.25417	9.7076	2	9.18859	3.21548	1	3.1644	8.14104	0	5.24927	-2.1105	2
19338	19071	1738	0.195781		19338	19071	5	2	6	5	4	4	3	5	5								0.822991	5.81442	0	1	8.92178	-1.05481	0	1		1	0.46826	8.59243	7	8.82934	6.32719	6	3.52042	-0.49551	2	3.96317	-1.83697	3
10538	16671	2508	0.816765		10538	16671	5	4	5	2	1	2	3	5	4								-3.40087	3.79591	0	2	9.18641	2.08279	0	2		1	2.51739	11.1079	2	10.8784	1.86094	2	-4.55133	6.06222	0	4.87523	-3.66068	1
17638	17671	2267	0.829196		17638	17671	1	6	6	3	3	3	4	7	2								-1.88453	3.58979	0	2	12.8122	3.26727	0	2		1	-1.97925	11.0609	2	8.85007	2.92578	1	-2.55036	11.2768	0	8.55494	-2.32914	2
17938	15871	4024	-1.36589		17938	15871	7	2	5	6	6	6	4	3	7								7.02859	4.22064	0	6	-0.30068	-0.517985	0	6		1	-2.37468	7.35867	6	3.56144	2.92932	5	12.9392	4.46308	1	0.552762	0.305779	6
14438	15471	1555	-0.848906		14438	15471	1	5	7	5	4	5	4	7	4								4.45784	4.4645	0	5	3.40051	1.44579	0	5		1	-1.61072	6.66417	4	3.68723	7.36403	5	11.3414	5.70833	1	3.6021	2.09638	7
13238	14671	1400	0.925516		13238	14671	3	4	2	2	4	3	3	3	3								-2.69589	2.769	0	2	10.607	-2.11538	0	2		1	1.70127	10.3756	2	10.0061	2.68029	2	-2.13034	6.05107	0	4.0304	-2.64019	1
19438	19171	1600	0.204569		19438	19171	5	2	5	5	5	4	6	5	2								-0.505126	8.84767	0	1	9.65874	-1.63502	0	1		1	0.977082	8.12131	7	9.36074	7.31586	6	3.58818	3.28419	2	3.42406	-1.36748	3
16438	14571	1316	-1.10684		16438	14571	7	3	3	7	7	5	7	7	4								2.38873	7.92806	0	5	0.0144939	1.24945	0	5		1	-0.367712	6.39156	4	5.98848	8.52083	5	11.0954	3.66874	1	3.24677	2.1678	7
11738	15571	1755	0.30313		11738	15571	3	6	5	4	4	4	6	7	2								-2.21653	6.72975	0	1	10.0455	-0.681497	0	1		1	2.46684	9.25967	7	10.5113	5.00499	2	-1.6054	9.45197	0	4.29304	-1.20631	3
10738	17571	2716	-2.09187		10738	17571	7	2	3	7	7	7	4	3	5								7.18782	4.78625	0	6	-3.85158	3.52671	0	6		1	-2.95316	5.05703	6	2.04862	6.21572	5	10.485	11.7324	1	0.36288	2.56975	6
17338	17971	2244	0.900845		17338	17971	7	2	2	4	3	3	7	4	5								-2.63327	3.37343	0	2	12.9238	0.548186	0	2		1	-0.43956	11.6722	2	9.39752	3.71296	1	-0.140438	12.1442	0	7.73313	-2.84236	2
9538	17571	3377	-1.99057		9538	17571	7	2	2	7	6	7	4	7	1								6.14369	3.87327	0	6	-2.32007	4.1524	0	6		1	-3.32252	5.70661	6	3.03078	3.96323	5	13.0409	11.6809	1	-0.309499	1.12109	6
18638	17671	3039	-1.10356		18638	17671	6	4	6	7	6	6	2	3	7								6.24625	3.79458	0	5	1.16558	2.85887	0	5		1	-1.38388	6.69212	4	3.50876	4.47485	5	8.41545	6.41086	1	1.82629	0.894794	5
16738	13571	1095	1.18364		16738	13571	3	3	4	4	4	3	6	3	7								-3.16491	5.71844	0	7	10.1271	-2.53381	0	7		1	6.37601	12.2867	1	10.4671	3.071	2	-0.650542	6.72451	0	2.81718	-3.39496	1
13938	16271	1214	-1.33758		13938	16271	7	3	2	5	7	5	4	7	7								3.97816	4.74795	0	5	1.59811	2.15632	0	5		1	0.567466	5.59833	4	4.72168	6.60811	5	13.9503	10.5733	1	2.47995	2.19025	7
18438	15571	2748	0.721436		18438	15571	5	1	7	3	3	2	3	5	5								0.503039	4.86928	0	2	10.5203	-3.18234	0	2		1	0.742305	9.82459	2	8.93975	2.65612	1	-0.0318102	4.13558	0	5.5507	-2.64407	2
12038	16371	1348	0.154316		12038	16371	7	2	5	5	4	5	4	7	4								-0.338296	7.67203	0	1	5.75115	-0.21031	0	1		1	2.91363	6.53668	7	9.44708	6.93614	6	8.9745	0.157454	2	2.44105	-0.510242	3
12538	16271	799	0.0778022		12538	16271	1	2	6	5	4	4	4	4	7								0.729645	8.63943	0	1	8.0714	2.75756	0	1		1	2.34957	6.18691	7	7.99964	7.3026	6	7.71849	1.03933	2	2.54507	0.34351	3
13738	14471	1087	0.995067		13738	14471	1	4	7	4	4	3	6	7	2								-1.78597	7.17059	0	2	12.4007	0.451718	0	2		1	1.29265	11.0652	2	9.79051	4.92073	1	-2.38035	7.25439	0	5.98261	-3.04043	2
14638	16571	1981	-1.69625		14638	16571	7	2	2	7	7	7	4	4	7								6.52655	4.92978	0	6	-0.405175	2.11314	0	6		1	-1.40067	6.17129	6	3.84312	5.60417	5	12.8164	9.39897	1	1.04732	1.83027	5
15738	14771	1326	0.0846711		15738	14771	5	2	6	4	4	4	2	7	4								0.628351	5.7214	0	1	6.19089	0.576563	0	1		1	-0.124806	8.41836	7	7.35714	6.20072	6	2.90398	1.51729	0	4.48708	0.136612	3
12038	16071	1952	-0.726711		12038	16071	3	6	6	5	4	5	7	5	4								4.53453	4.03106	0	5	4.10905	1.58342	0	5		1	-0.313725	6.53925	4	3.7067	5.35887	5	13.0459	6.38418	1	4.17871	1.65768	7
17738	17571	2033	0.986088		17738	17571	3	3	5	4	4	3	6	4	4								-2.24988	4.4246	0	2	12.7626	1.51621	0	2		1	-1.02557	11.1936	2	8.83086	3.71451	1	-2.21152	11.3104	0	7.26506	-2.986	2
15738	18271	160	1.33128		15738	18271	1	2	2	1	4	4	1	1	3								-1.92643	8.84209	0	7	7.84427	6.15006	0	7		1	6.14033	11.4089	1	10.996	5.42033	2	-3.26088	1.14808	3	2.56822	-3.41842	1
10938	17571	2920	-2.04106		10938	17571	6	4	4	7	7	7	7	7	5								5.78752	5.88337	0	6	-2.55808	3.15564	0	6		1	-1.01521	4.22336	6	2.41432	7.12666	5	13.4598	10.4622	1	1.15536	3.54407	6
17238	17671	2331	0.595371		17238	17671	1	1	6	3	3	3	4	4	4								-1.12568	4.65413	0	2	13.3584	2.13622	0	2		1	-1.81835	11.4047	2	8.32091	3.238	1	-1.62925	7.73312	0	7.78489	-1.89616	2
17538	18571	2377	0.794953		17538	18571	3	1	2	3	3	3	3	4	5								-1.22631	3.49619	0	2	12.8717	-3.46851	0	2		1	0.11994	12.1211	2	8.7199	3.08038	1	0.334474	13.8466	6	6.21493	-2.8548	2
16338	14571	1489	-0.83568		16338	14571	7	6	2	7	7	5	7	7	5								2.10108	7.80057	0	5	2.92319	0.819914	0	5		1	-0.145484	6.9612	4	5.65577	7.85614	7	9.88132	2.46216	1	3.47932	1.98908	7
15438	17971	1144	1.16177		15438	17971	1	2	5	4	4	4	7	1	2								-3.78885	4.25892	0	4	8.71675	-1.97015	0	4		1	2.47814	10.5677	3	11.3707	4.59318	2	-0.192902	6.10295	0	3.27219	-4.11252	1
16338	16071	1779	0.439454		16338	16071	1	1	7	5	3	3	3	5	2								-0.397728	4.98361	0	1	7.04617	-1.06101	0	1		1	-0.582104	8.94567	7	10.1006	3.52117	3	0.750896	0.330721	2	5.1601	-0.961513	2
9938	17371	3436	-1.50697		9938	17371	7	1	5	7	6	7	7	2	7								6.90307	2.96298	0	6	0.633967	3.18325	0	6		1	-1.64446	6.87412	6	4.53595	4.11519	5	9.95744	10.7692	1	0.388066	0.451998	6
14538	16971	930	0.642555		14538	16971	1	3	4	4	4	4	3	5	4								-2.13998	7.43223	0	2	8.90444	-3.16854	0	2		1	1.69666	9.02699	2	9.42164	6.47718	1	2.0197	2.62206	2	3.60315	-1.12002	3
11338	16171	1522	0.0102792		11338	16171	7	2	5	5	4	4	7	7	4								-0.250649	6.73516	0	3	4.17239	-1.29548	0	3		1	3.01711	7.56381	5	10.6558	4.79267	6	10.37	0.641045	2	1.97874	-1.15598	3
16238	17971	1305	0.722108		16238	17971	5	1	2	4	4	4	2	5	2								-0.447322	3.90404	0	2	9.83315	-2.46555	0	2		1	-0.119808	10.9336	2	8.96696	3.42997	1	1.31069	8.87383	0	7.08466	-1.3446	2
12438	16571	1256	0.348728		12438	16571	5	2	2	5	4	4	3	5	2								-2.19438	6.04308	0	1	7.97524	-1.23874	0	1		1	2.3931	6.45849	7	8.96792	7.22907	6	8.07465	0.255366	2	2.63608	-0.516172	3
11638	16071	1951	-0.158727		11638	16071	7	2	4	5	4	4	7	7	4								1.06223	2.57175	0	3	4.53237	-1.08705	0	3		1	3.22975	7.23867	5	5.28797	2.87288	7	11.5167	2.24302	1	1.48544	-0.622919	3
14238	15971	2005	-1.26617		14238	15971	7	2	5	7	7	5	4	7	4								6.99336	4.33992	0	5	0.126947	2.34618	0	5		1	-1.77366	6.2922	4	3.03698	5.05457	5	11.2599	6.16602	1	1.40727	1.57146	5
12238	14871	1927	1.3393		12238	14871	3	1	3	2	1	2	3	3	2								-3.78663	4.02922	0	4	13.9732	1.15372	0	4		1	2.7082	11.1988	3	11.1522	3.43322	2	-4.93285	8.8714	0	4.1146	-4.88408	1
19438	16871	2816	0.805527		19438	16871	3	2	6	2	1	2	6	3	2								-2.83047	3.22458	0	2	10.0958	-1.57715	0	2		1	2.25712	9.7707	2	10.937	2.23785	2	2.67335	10.0598	0	3.83265	-3.12606	1
13138	15071	1842	-0.316739		13138	15071	3	3	5	5	4	4	7	5	7								4.8426	6.43728	0	3	5.08696	2.9491	0	3		1	-1.29682	8.03759	5	4.23404	8.07306	5	6.3756	-0.187766	1	4.1256	0.719837	3
16938	15771	1386	-0.0263605		16938	15771	5	1	5	4	4	4	2	7	4								-1.99675	5.99986	0	1	6.85918	-0.930916	0	1		1	-0.880303	8.6159	7	9.04916	5.88741	6	5.51997	3.40864	2	5.04619	0.849646	3
15338	14071	1292	0.470572		15338	14071	3	2	7	4	4	4	6	3	5								-0.531531	6.81214	0	1	8.46475	-2.42783	0	1		1	0.501644	9.06618	7	8.66405	5.13449	3	1.49447	8.02624	0	6.40025	-0.195389	2
11838	16671	1448	0.293341		11838	16671	5	1	6	5	4	4	3	7	5								1.41468	4.87941	0	1	7.56562	-1.69956	0	1		1	2.00309	6.95842	7	8.13205	6.73366	6	2.41671	0.798941	2	2.9243	-0.951121	3
16238	16471	940	0.784451		16238	16471	1	2	2	4	4	4	4	7	5								-1.06305	4.44361	0	2	10.5337	-1.17994	0	2		1	-0.391516	9.91321	2	8.51228	4.90534	1	1.81775	7.66401	0	5.40086	-1.28595	2
11138	16771	1116	0.375345		11138	16771	5	3	6	5	4	4	6	3	4								-0.283287	5.84983	0	1	8.31929	-2.53836	0	1		1	1.75993	7.84525	7	9.95468	6.76864	2	4.05316	1.5909	2	3.33528	-1.44801	3
16538	16671	2218	0.645746		16538	16671	7	1	6	3	4	3	3	5	4								0.176876	2.04684	0	2	6.96238	3.46193	0	2		1	-1.87741	10.6039	2	7.73315	2.29524	1	3.70164	-0.911745	4	7.41641	-1.05273	2
19438	18271	2134	0.012147		19438	18271	5	2	2	5	5	4	6	7	5								1.21475	4.99287	0	1	6.96364	-2.14365	0	1		1	0.822649	7.60606	7	7.61131	7.11401	6	6.51675	1.86719	2	3.27452	-0.640492	3
15438	13871	1154	0.746501		15438	13871	3	2	2	4	4	4	6	4	5								-1.22573	7.72835	0	2	11.7336	-0.692681	0	2		1	0.221786	9.70503	2	8.91984	4.63781	1	3.37114	8.63495	0	6.12217	-1.23593	2
17838	15271	2554	-1.34409		17838	15271	6	2	2	7	7	7	7	2	7								5.60924	4.54565	0	5	0.335765	2.07027	0	5		1	-1.73581	6.87738	4	3.60026	5.85978	5	9.26757	6.20053	1	1.65464	1.63088	5
17738	16771	3778	-1.8473		17738	16771	7	6	2	6	6	7	4	5	1								6.75167	3.78747	0	6	-0.478915	1.41924	0	6		1	-1.57083	5.99701	6	3.03445	4.46413	5	9.88617	8.2222	1	0.385185	0.757791	5
17638	18371	1882	0.884241		17638	18371	3	3	6	4	4	3	3	5	4								-2.94714	3.97943	0	2	13.2138	-3.55439	0	2		1	-0.0381711	12.4066	2	8.7349	3.64888	1	0.308893	13.8721	6	6.88103	-3.03094	2
18838	16071	3126	0.767364		18838	16071	5	2	7	2	1	2	3	3	2								-3.11682	3.71705	0	2	11.583	-0.371864	0	2		1	2.23034	11.0666	2	11.1167	1.90978	2	-3.76159	6.06138	0	4.19471	-2.7511	1
19238	16371	1561	1.05701		19238	16371	1	4	6	1	4	3	1	5	3								-1.38454	2.55004	0	7	8.82126	4.23297	0	7		1	5.85244	11.9033	1	10.4667	2.23964	2	-2.88063	-0.21391	3	4.28681	-3.85266	1
17038	17871	1667	0.781065		17038	17871	1	2	2	4	4	3	2	4	7								-2.67516	5.96289	0	2	13.9881	0.969587	0	2		1	-0.361486	11.8395	2	9.51494	5.05888	1	-0.388985	12.1877	0	6.87965	-2.44313	2
17038	14171	1481	0.699511		17038	14171	5	2	2	4	4	4	3	7	5								-0.23572	2.86971	0	2	10.6135	-3.06834	0	2		1	0.307187	10.3611	2	8.19305	3.578	1	2.43705	5.34463	0	5.70338	-1.66411	2
17538	15271	3176	-1.94202		17538	15271	7	4	2	7	6	7	4	5	7								5.50747	3.76059	0	6	-2.86429	1.56288	0	6		1	-2.63203	6.05467	6	2.55092	4.45687	5	10.0393	10.3233	1	0.172622	1.94855	6
11538	18471	1266	1.22553		11538	18471	3	2	2	4	4	3	3	3	5								-4.40909	6.03572	0	4	8.74535	-0.951242	0	4		1	2.54026	10.3878	3	11.1399	5.20123	2	-3.31528	4.49552	0	2.59889	-3.8578	1
13838	15271	1602	-1.41985		13838	15271	7	4	6	7	7	7	6	5	4								6.09589	4.98484	0	5	0.496755	2.87853	0	5		1	-1.23908	6.48577	4	4.09338	7.45759	5	9.44393	5.75727	1	2.0437	2.46132	5
19638	17771	2471	-0.748556		19638	17771	7	1	7	7	7	5	5	2	4								3.8355	5.47696	0	3	4.36647	1.54918	0	3		1	0.393089	7.24158	5	4.01785	5.42981	5	7.7254	6.24444	1	4.56251	1.57758	7
16638	15771	1751	0.260805		16638	15771	1	1	7	4	4	3	4	4	5								-0.222574	6.25915	0	1	8.35592	-0.174978	0	1		1	0.0969521	8.35138	7	8.69865	6.08977	6	5.27037	3.64841	2	4.60761	-0.283178	3
18438	17971	2170	0.953575		18438	17971	3	2	7	3	3	3	6	5	4								-2.11556	3.0174	0	2	14.0043	1.09159	0	2		1	-0.0954361	11.0386	2	8.83272	3.50758	1	-2.22652	10.5608	0	6.04913	-2.32232	2
10738	17971	2246	-0.185518		10738	17971	5	2	4	5	5	5	3	3	4								1.76055	5.89211	0	3	5.46793	0.586274	0	3		1	0.976159	7.52514	5	6.44302	7.38555	7	6.82712	1.98392	2	3.19057	0.168766	3
20138	18971	2598	0.438091		20138	18971	3	2	4	3	3	3	6	5	7								-3.21628	5.77057	0	1	12.3539	-3.80666	0	1		1	1.92943	9.16885	7	10.968	3.41689	2	0.173922	9.3921	0	4.06028	-2.70227	1
19038	18071	3100	0.550557		19038	18071	3	2	7	3	3	1	6	2	5								-1.76027	4.71948	0	2	13.3479	1.00036	0	2		1	0.36039	10.2558	2	10.1618	4.04415	2	0.0837297	11.5593	0	4.59858	-1.34763	3
15838	15371	1394	-1.62576		15838	15371	7	2	2	7	7	5	4	4	4								3.3064	7.41909	0	6	-1.91708	3.4496	0	6		1	-1.91283	5.62608	6	4.5048	8.61067	5	11.7104	5.63271	1	2.14289	3.48568	5
11938	17871	1345	0.530893		11938	17871	3	2	7	5	4	4	6	3	5								-1.03681	8.53324	0	1	10.5337	-0.221016	0	1		1	1.73293	7.94973	7	9.24503	7.18358	6	4.00301	4.43	2	3.62585	-1.5434	2
12638	14871	1601	1.19124		12638	14871	3	2	2	4	3	3	7	7	5								-1.87571	3.22614	0	2	13.6043	-0.132848	0	2		1	1.67132	11.3419	2	9.42885	2.59025	1	-1.97127	8.30669	0	5.02134	-4.30638	1
10638	16971	788	0.659009		10638	16971	5	1	5	5	4	4	6	5	7								-1.78777	8.14184	0	1	7.37841	-0.841944	0	1		1	2.34534	7.86897	7	9.35485	7.32432	6	4.26107	2.37657	2	2.32115	-1.68115	3
13138	14471	167	1.00803		13138	14471	1	2	2	1	4	4	1	1	3								-0.694123	9.84689	0	7	7.04449	-1.22279	0	7		1	6.12319	12.0047	1	11.5384	5.63027	2	0.568976	0.566702	2	3.55224	-2.315	1
11038	17271	2137	-1.72059		11038	17271	7	6	2	7	7	7	7	7	2								4.8041	5.52301	0	6	0.0982099	1.94481	0	6		1	0.508336	4.99234	6	4.31642	7.7172	5	13.8788	10.7306	1	1.82245	3.23736	6
18438	18271	2558	0.769009		18438	18271	3	6	6	3	3	3	2	5	4								-1.3043	4.20137	0	2	10.6353	-0.832286	0	2		1	-0.231662	11.2015	2	9.56093	3.1016	1	3.31637	9.47949	0	5.71898	-2.43877	2
11138	16071	2081	0.122078		11138	16071	3	2	6	5	5	4	3	2	4								0.0393607	4.49659	0	1	4.39558	-1.43516	0	1		1	3.04772	7.53678	7	9.75123	5.09626	1	10.8708	0.737364	2	2.22537	-1.54167	3
14338	14671	956	0.437862		14338	14671	3	2	2	4	4	4	6	5	7								-0.790671	5.8713	0	1	8.63386	-1.86485	0	1		1	-1.52211	9.45637	7	7.91585	5.50791	3	3.3079	3.65031	2	5.55837	-0.117003	2
14338	16871	714	0.680217		14338	16871	1	1	2	4	4	4	4	4	7								-1.99212	6.85145	0	1	8.80895	-3.1831	0	1		1	1.67844	8.27405	7	9.5245	6.44068	1	3.46002	4.76818	2	3.0264	-1.23337	2
14638	16271	1046	-0.0589653		14638	16271	7	2	2	5	4	4	5	4	4								0.794933	6.71921	0	3	3.44486	1.62329	0	3		1	-0.500919	7.91636	5	7.35186	7.72208	7	8.05164	1.2106	2	3.75255	0.500914	3
12838	17371	1131	0.391567		12838	17371	5	3	7	5	4	4	3	7	2								-0.962733	7.19506	0	1	8.16279	-1.67425	0	1		1	1.45681	7.65887	7	9.32575	6.24653	2	-1.73519	2.56213	2	3.16528	-1.47881	3
18938	16171	2877	0.794694		18938	16171	1	6	2	2	1	2	6	5	4								0.215319	2.68733	0	2	9.76801	1.67918	0	2		1	2.71523	10.8324	2	9.48382	1.31488	2	-1.36893	2.99285	0	4.63089	-2.97203	1
9138	17871	2310	0.503299		9138	17871	3	1	2	3	3	4	6	2	5								-0.694368	4.42473	0	1	9.48369	0.0154261	0	1		1	3.06795	8.15841	7	9.81655	2.22256	2	-2.58164	6.28824	0	4.69065	-2.32871	3
12838	15071	1178	0.764628		12838	15071	1	2	2	4	4	4	2	5	2								-0.519851	4.46376	0	2	9.89055	-2.12482	0	2		1	0.505981	10.2998	2	7.75678	4.36695	1	0.508557	4.97997	0	6.8177	-1.15649	2
18338	17471	3162	0.564297		18338	17471	3	2	4	3	3	3	4	5	7								-1.56481	3.76573	0	1	8.8805	0.146511	0	1		1	-0.768395	9.84041	7	7.83463	2.59509	1	1.5172	7.68601	0	6.85222	-0.384679	2
12538	15671	1362	-0.510974		12538	15671	7	2	2	5	4	5	7	3	4								1.96865	5.99457	0	3	5.02665	3.55082	0	3		1	-1.47292	8.39058	5	6.34429	7.01753	7	5.85142	-0.703049	1	3.68127	0.657903	3
8938	17171	2387	0.951498		8938	17171	5	2	2	2	1	3	3	3	4								-4.32307	5.64095	0	2	7.94484	5.66334	0	2		1	4.48333	9.57362	2	11.6553	4.87897	2	-4.87318	1.10205	3	2.31581	-2.99333	1
13638	14771	853	0.831889		13638	14771	5	6	2	4	4	4	6	1	5								-0.946794	6.47968	0	2	11.6497	-1.07038	0	2		1	-0.469036	9.87121	2	7.88718	4.67429	3	2.71415	5.02614	0	6.55252	-0.973087	2
17138	14571	1487	-0.107865		17138	14571	5	4	7	5	4	4	5	4	5								0.603754	4.95959	0	3	11.2549	-1.88493	0	3		1	-0.648933	8.62888	5	6.64639	5.81269	7	3.48791	9.8325	0	4.87448	-0.0406376	3
19638	18471	2326	-0.763638		19638	18471	7	1	3	7	5	7	7	2	5								3.12117	7.12318	0	3	2.78055	-0.21637	0	3		1	0.560808	7.21864	5	4.46874	7.69693	5	11.395	3.65982	1	3.70718	1.52614	7
10038	17971	2477	0.19591		10038	17971	3	2	2	5	3	4	3	5	4								0.438661	4.35697	0	1	7.9751	-0.967211	0	1		1	1.42612	7.97735	7	8.34269	3.58463	1	-3.6051	2.78841	0	5.00988	0.116777	3
17638	14771	1521	0.553495		17638	14771	1	1	2	4	4	4	3	4	4								0.627705	4.99771	0	2	7.35003	2.42279	0	2		1	-1.48635	9.5411	2	7.78862	3.77324	1	3.16093	-1.42288	4	6.7399	-0.36272	2
17238	18871	1631	1.11665		17238	18871	3	2	5	4	1	3	3	5	5								-2.43007	5.47663	0	2	11.8469	-3.36405	0	2		1	2.72871	11.6211	2	10.8567	3.35836	2	1.99917	11.3086	0	4.54721	-4.36762	1
12038	17471	2548	-1.80942		12038	17471	7	7	6	7	7	7	7	3	7								6.26164	4.71195	0	6	0.279906	4.23227	0	6		1	0.0917863	5.12351	6	2.57877	6.2133	5	14.558	8.80891	5	0.71501	2.16408	6
19338	17671	4372	-1.76457		19338	17671	7	6	3	6	6	7	7	5	2								6.42813	4.73845	0	6	-4.13437	1.96071	0	6		1	-2.58382	6.56249	6	2.38716	4.29005	5	9.00325	10.0539	1	0.421306	1.00192	6
11538	17671	3165	-1.50655		11538	17671	6	6	2	7	7	7	3	5	7								5.13728	4.43789	0	6	0.294956	5.74905	0	6		1	-0.0473492	5.54122	6	3.55087	5.4929	5	15.3949	7.51713	5	1.18335	1.63279	6
16538	18671	1750	0.86733		16538	18671	1	3	3	4	1	3	7	5	4								-3.02525	2.75645	0	2	12.3836	0.979513	0	2		1	2.54978	11.4639	2	11.7302	3.18969	2	-4.18624	6.96757	0	3.86177	-3.14028	1
12538	14871	1769	1.26679		12538	14871	3	2	4	2	1	3	7	7	5								-4.20185	4.48333	0	2	13.8548	-2.12393	0	2		1	2.09389	11.731	2	10.7561	3.28443	2	-1.66807	9.47276	0	3.34943	-4.01761	1
15938	17871	1183	0.760718		15938	17871	1	4	2	4	4	4	5	7	5								-3.09217	7.06539	0	2	14.0228	2.65463	0	2		1	-0.116817	10.5707	2	9.33072	5.01539	1	-1.87524	11.3198	0	5.36795	-1.37642	2
8638	17471	1903	0.910302		8638	17471	3	6	2	2	3	3	3	5	5								-4.08988	4.33589	0	2	10.1028	2.28021	0	2		1	4.00203	9.27957	2	12.0915	2.75549	2	-5.37171	3.84435	0	5.09888	-4.60829	1
20138	19971	2137	0.658398		20138	19971	3	2	2	3	5	3	3	7	7								-2.64196	6.34544	0	2	11.5544	-2.23366	0	2		1	2.29613	9.18076	2	10.5376	5.81513	2	-0.916439	9.94423	0	3.65576	-4.13318	1
16138	15971	1320	-0.272243		16138	15971	1	1	4	5	7	4	4	4	4								2.27649	7.18258	0	3	6.05046	2.80927	0	3		1	-0.88575	8.04607	5	4.8791	7.56641	5	6.05649	-0.0820974	2	3.5761	1.74258	7
18838	16271	2949	0.594775		18838	16271	5	2	4	3	3	3	6	5	4								-2.80274	3.54108	0	2	9.15716	-2.34228	0	2		1	0.232139	9.58583	2	9.46505	1.60483	2	0.944188	3.07667	0	4.76834	-2.72759	1
14538	17071	1087	0.296544		14538	17071	1	1	5	4	4	4	4	4	4								1.66192	6.07891	0	1	7.5572	3.36061	0	1		1	1.28941	9.16398	7	8.15139	6.7081	6	4.1644	-1.85195	4	3.46211	-1.05838	3
15238	13771	1135	0.829482		15238	13771	5	6	4	4	4	4	6	5	2								-1.60278	3.81392	0	2	11.1538	-1.80212	0	2		1	1.03932	10.236	2	9.16947	3.75599	1	2.46415	11.036	0	5.9277	-2.48189	2
17038	16471	1780	0.592798		17038	16471	7	3	3	4	4	3	2	3	7								-0.0468534	2.72025	0	2	6.76508	0.0449153	0	2		1	-0.55629	9.90749	2	7.12282	2.88764	3	1.96408	2.51428	2	7.18836	-0.820273	2
19438	16771	3097	0.871115		19438	16771	5	2	2	2	1	2	3	7	2								-2.29969	2.54735	0	2	10.4629	-3.11146	0	2		1	2.8512	9.93932	2	9.44742	1.6525	2	-1.64433	4.64307	0	4.34563	-3.2654	1
12138	17071	3166	-1.9309		12138	17071	6	6	2	7	7	7	7	5	7								7.34845	4.12958	0	6	-0.214387	2.86165	0	6		1	-0.340807	4.66433	6	2.24638	6.14567	5	11.2795	9.99541	1	0.90753	2.47306	6
9838	16971	1775	0.789247		9838	16971	3	4	6	4	4	3	6	7	4								-3.03203	5.63691	0	2	11.1188	1.40532	0	2		1	3.04766	9.35083	2	11.3549	3.33922	2	-5.3978	4.04993	0	4.52198	-3.68261	1
18038	18471	2296	1.06135		18038	18471	3	2	2	3	3	3	4	4	4								-1.58596	3.02995	0	2	10.5801	0.309977	0	2		1	0.538903	10.7896	2	9.22104	2.23335	1	-1.70743	5.83057	0	6.60709	-3.32082	2
12238	14771	188	1.2734		12238	14771	1	2	2	1	4	4	1	1	5								-1.22073	9.44876	0	7	8.02542	-2.83223	0	7		1	6.27547	11.5594	1	10.796	5.07737	2	2.96308	2.87012	2	3.36387	-4.52208	1
17238	16771	2464	0.688114		17238	16771	5	2	2	4	3	3	6	2	2								-1.28846	4.53221	0	2	9.20474	-2.8045	0	2		1	-0.467034	10.5152	2	8.11187	3.21819	1	3.32273	5.41024	0	7.06618	-1.28928	2
10838	17971	1417	-0.0430394		10838	17971	5	6	6	7	5	5	3	5	4								-0.52748	8.37825	0	3	6.86595	2.26788	0	3		1	1.27605	7.6976	5	7.14646	8.12167	7	5.61583	1.23768	2	2.79542	0.0909916	3
17638	14471	1752	0.679116		17638	14471	1	2	2	4	4	3	7	7	4								-1.99833	3.19547	0	2	13.801	-0.925269	0	2		1	0.650843	10.2474	2	7.99452	2.68318	1	1.32985	10.0578	0	6.72571	-1.00991	2
18738	18171	2680	0.784471		18738	18171	3	2	4	3	3	2	3	7	7								-0.824552	4.41546	0	2	12.0131	-3.58437	0	2		1	0.0650645	11.1501	2	9.04341	2.69934	1	1.18838	9.55175	0	6.38084	-2.59134	2
9738	18271	2036	0.87085		9738	18271	3	3	2	2	4	3	3	5	2								-2.59529	4.41201	0	2	10.6147	4.15022	0	2		1	3.58024	8.98715	2	10.894	2.67334	2	-5.22185	2.96238	3	4.70012	-3.93713	1
16738	16571	2023	0.53114		16738	16571	1	4	6	4	4	3	2	5	4								-0.97308	4.07504	0	2	7.73309	0.326895	0	2		1	-1.17073	11.6675	2	8.64557	2.94532	1	1.77204	5.815	0	7.0338	-0.760292	2
17838	14071	516	0.747834		17838	14071	5	2	2	1	4	4	1	1	3								-1.4111	8.62434	0	7	9.4815	-2.02247	0	7		1	6.25292	12.2027	1	11.0762	5.98372	2	1.45488	3.95212	0	2.84239	-2.55694	1
18438	15471	2638	0.649334		18438	15471	5	6	3	2	1	3	3	5	5								-2.06336	3.30413	0	2	11.8049	-3.24999	0	2		1	2.14493	9.91795	2	9.5658	1.825	2	-0.00539815	9.04985	0	4.10434	-2.76917	1
17338	14371	1256	0.844191		17338	14371	5	1	2	4	4	4	7	5	2								0.339337	4.99155	0	2	9.27976	-2.09586	0	2		1	0.425184	9.90703	2	7.6577	4.16646	1	4.10483	6.65489	0	6.64724	-1.49347	2
16938	15171	1980	-1.56161		16938	15171	7	2	2	7	7	7	7	7	6								5.4552	6.37815	0	6	-0.829412	2.79182	0	6		1	-1.2114	6.01207	6	4.12783	8.38588	5	10.2313	7.71687	1	2.47007	3.32865	5
18938	18571	2719	0.911693		18938	18571	1	6	3	3	3	3	7	5	5								-2.52193	4.00341	0	2	12.1057	1.7007	0	2		1	0.984281	11.5423	2	8.48044	2.19925	1	-4.57882	5.96128	0	6.01395	-3.42482	2
18238	16871	4378	-2.08047		18238	16871	7	2	2	6	6	6	7	7	6								7.28979	3.99092	0	6	-3.78027	0.811067	0	6		1	-2.72984	6.05147	6	2.66632	3.59529	5	9.06262	9.74056	1	-0.699163	0.335167	6
9338	17171	1447	0.34763		9338	17171	5	2	2	5	7	4	3	7	7								0.528072	6.11794	0	1	8.63169	-0.334178	0	1		1	2.74537	8.79776	7	9.50023	6.53944	2	-5.43726	4.02389	0	3.48959	-1.65562	3
15538	15871	1751	-1.5695		15538	15871	7	2	4	7	7	5	7	7	5								5.37773	6.90654	0	6	-3.55445	2.60872	0	6		1	-1.1734	5.44779	6	3.22276	7.77045	5	9.7982	8.31503	1	1.46856	2.91286	5
16138	17571	1230	0.239414		16138	17571	7	2	2	5	4	4	4	5	5								1.25204	5.68771	0	1	7.0719	-0.378702	0	1		1	1.0357	8.06743	7	8.65914	7.44754	6	3.79951	0.428377	2	4.61896	-0.952459	3
12338	16271	1595	0.0733962		12338	16271	7	6	4	5	4	5	7	5	5								-2.7574	3.78768	0	1	6.6551	3.01623	0	1		1	2.0161	6.25019	7	8.15733	7.23816	6	7.77329	1.34603	2	3.05824	0.427633	3
17038	14771	2132	-1.2553		17038	14771	7	4	5	7	7	7	5	7	2								4.58028	3.75145	0	5	1.68153	1.1299	0	5		1	-0.979297	7.19082	4	4.36639	5.63187	5	10.6301	4.11786	1	2.27355	1.63254	7
16138	13071	99	1.17798		16138	13071	1	2	5	1	4	4	1	1	3								-0.3263	10.0529	0	7	10.1314	6.63872	0	7		1	5.28751	11.4823	1	11.4918	6.29214	4	-1.88912	1.09843	2	2.75371	-2.05307	4
15938	17071	1639	-1.18563		15938	17071	7	2	5	7	7	5	4	3	4								5.62626	5.56445	0	5	0.162849	2.45636	0	5		1	-1.01669	5.60108	4	3.81114	6.9871	5	11.6494	7.76339	1	3.42699	1.85314	7
12038	15471	1842	0.645726		12038	15471	3	1	2	4	4	4	3	7	4								-0.785215	3.62304	0	2	12.4754	-2.11132	0	2		1	0.461026	10.6633	2	9.13172	4.20606	1	0.602711	9.40613	0	4.74784	-2.25372	2
19838	19171	3871	-1.41642		19838	19171	3	2	4	7	7	7	3	2	7								5.42398	3.1536	0	6	1.30619	0.474394	0	6		1	-1.52078	7.203	6	3.19074	4.90432	5	11.3588	5.82834	1	1.7439	1.19996	5
19638	16871	1151	0.635335		19638	16871	1	2	3	4	4	4	3	1	3								-1.62801	3.33164	0	4	8.44802	0.694447	0	4		1	3.85475	10.481	3	12.9431	4.29067	4	-2.34835	0.477314	3	3.15424	-2.64221	4
13238	16071	1390	-0.30119		13238	16071	7	5	3	5	4	4	4	5	2								2.71707	6.6717	0	3	6.47638	2.28161	0	3		1	1.18506	6.81062	5	6.23491	7.14251	7	8.42302	1.7176	2	3.39931	1.26846	7
20038	18071	2332	0.749381		20038	18071	5	2	2	3	1	2	6	5	4								-2.92825	5.614	0	2	11.423	-3.46627	0	2		1	2.2124	9.54755	2	11.1409	3.08868	2	2.34359	8.08387	0	3.70603	-3.90305	1
16038	16871	1118	-0.121424		16038	16871	7	2	2	5	4	4	5	4	4								1.17387	6.26613	0	3	4.5202	2.18104	0	3		1	-0.0522345	7.54304	5	7.22744	7.48135	7	8.15772	2.09814	2	3.75521	0.0123773	3
15838	16271	1322	-0.355294		15838	16271	7	6	2	5	4	4	7	5	4								-0.738695	5.92697	0	3	6.02046	0.406314	0	3		1	-0.280203	7.67216	5	6.25944	7.77648	7	2.19483	2.18961	2	3.77771	0.136305	3
20138	19171	2680	0.296824		20138	19171	3	2	2	3	5	1	6	7	7								-0.533073	3.79458	0	1	8.7387	-1.53151	0	1		1	1.15613	8.24617	7	9.36429	2.36567	3	1.79169	3.59336	2	4.58923	-1.59294	2
17638	16171	2299	-0.0959599		17638	16171	1	2	5	5	5	4	4	4	4								3.07408	4.53864	0	3	5.47287	-0.268103	0	3		1	-0.178716	8.7232	5	4.6441	4.54923	5	7.2233	0.909351	2	5.2685	1.15496	3
16938	13671	293	0.95511		16938	13671	3	2	2	4	4	4	1	7	3								-0.864061	8.91108	0	4	11.0579	3.19636	0	4		1	2.88397	10.9257	3	11.1906	5.59682	2	-3.16865	2.69082	2	3.38424	-3.96862	1
16038	16271	1066	0.49814		16038	16271	1	2	3	4	4	4	2	5	2								-0.309662	7.23645	0	1	7.93454	-2.09288	0	1		1	0.477188	8.74352	7	9.0099	6.07689	3	0.0865146	4.24686	0	2.57512	-0.737508	3
13238	14471	610	0.871558		13238	14471	1	1	2	1	4	4	5	1	7								0.589946	7.66623	0	4	7.47705	-0.68871	0	4		1	2.27983	10.2938	3	9.96647	6.42896	2	0.861633	1.22802	2	3.5827	-2.31695	1
13338	15071	1232	0.177268		13338	15071	5	1	3	4	4	4	6	7	4								-1.20924	6.55676	0	1	7.77226	-0.65559	0	1		1	-1.29653	8.78523	7	9.95104	5.04841	1	1.60537	3.7752	0	3.28869	-0.510079	3
10838	17671	3006	-1.75076		10838	17671	7	4	3	7	7	7	7	7	6								4.68523	5.22973	0	6	-3.99355	2.94519	0	6		1	-0.661432	4.55974	6	3.07448	5.74211	5	13.945	7.1229	1	1.46753	3.19854	5
15438	15971	1610	-1.38954		15438	15971	7	2	2	7	7	7	5	4	5								4.9302	5.72161	0	6	-2.84313	1.14711	0	6		1	-0.932861	5.131	6	4.03144	8.34789	5	9.37581	8.21303	1	2.66023	3.31308	5
13738	17171	1097	0.931882		13738	17171	5	6	2	4	4	3	5	5	4								-2.17137	5.38532	0	4	7.13508	0.846987	0	4		1	2.20709	8.77026	3	9.48454	5.88298	1	2.79557	-1.44961	4	3.13815	-1.62954	2
10238	17171	1375	0.489528		10238	17171	3	2	2	4	4	4	3	7	7								-0.160712	7.1981	0	2	8.88374	-1.83625	0	2		1	2.50588	8.60641	2	9.05659	6.20422	1	-1.36473	3.16994	2	4.63992	-1.6636	2
18838	16471	2499	0.584616		18838	16471	5	2	3	3	3	4	6	5	7								-1.02999	2.6664	0	1	8.18277	-1.8329	0	1		1	-0.172166	8.93057	7	8.99193	3.48929	1	4.84569	4.30948	2	5.25513	-1.37819	2
17238	15471	3294	-1.84772		17238	15471	7	3	2	6	6	6	2	5	2								6.17296	2.9526	0	6	-1.73116	0.525142	0	6		1	-2.92942	6.22766	6	2.44689	4.32492	5	9.69343	9.0115	1	0.168796	1.78834	6
12638	17371	1940	-0.681992		12638	17371	7	1	2	7	7	5	7	7	7								2.66964	5.09738	0	5	1.87662	2.22459	0	5		1	0.383252	6.91488	4	5.45854	6.99391	5	9.89355	4.93841	1	3.21475	0.759326	7
18638	17071	4690	-1.52744		18638	17071	7	3	5	7	7	6	7	3	2								5.4033	3.0812	0	6	-1.12339	1.28396	0	6		1	-2.72496	7.00529	6	4.16607	2.99262	5	9.37172	8.22115	1	1.1162	0.332896	6
17538	16171	2771	-0.16103		17538	16171	7	3	4	5	3	1	5	5	2								2.68295	3.26717	0	3	4.53867	0.724818	0	3		1	-0.282815	8.50214	5	5.24981	4.02661	5	9.23458	2.84112	1	5.34369	1.04004	3
15238	17671	1542	0.902697		15238	17671	1	2	7	4	4	4	4	3	5								-2.0551	3.01947	0	2	7.93124	1.81396	0	2		1	1.73407	10.1557	2	9.65991	3.95154	1	1.02893	2.21283	2	5.25781	-2.20663	2
11938	16971	2089	-1.36549		11938	16971	1	6	5	7	7	7	3	5	4								5.75722	6.21252	0	5	1.98181	3.68885	0	5		1	0.0745572	6.77136	4	4.27112	7.92613	5	8.30157	6.11273	1	2.68145	2.27925	5
16638	15171	2767	-1.98375		16638	15171	7	4	7	7	7	7	4	7	4								5.79129	4.83565	0	6	-1.38267	2.54681	0	6		1	-2.00746	5.5071	6	2.67293	5.95644	5	13.35	6.70639	1	0.471997	1.93036	6
17738	16571	4054	-1.9066		17738	16571	7	4	1	6	6	6	7	7	6								7.53695	3.65063	0	6	-3.08223	1.46316	0	6		1	-2.07274	5.61955	6	2.60807	4.47102	5	11.4188	10.3635	1	0.713858	1.00959	5
10838	17271	2422	-1.58626		10838	17271	7	6	7	7	7	7	5	5	5								4.98228	5.64225	0	6	-0.0992954	2.39154	0	6		1	0.643555	5.46222	6	4.3265	6.63488	5	13.67	8.27059	1	1.98061	2.89359	6
16038	16671	961	0.535538		16038	16671	5	3	2	4	4	4	6	4	2								-1.76471	8.19068	0	1	7.37033	-1.74311	0	1		1	0.721046	7.86005	7	9.4577	6.65383	1	5.2299	0.452145	2	3.9537	-1.20957	2
13438	16771	1135	-0.0604071		13438	16771	7	4	2	5	4	4	4	4	5								-0.419619	8.516	0	3	4.75505	-0.548518	0	3		1	1.39379	6.78327	5	7.92754	8.14763	6	9.85861	0.552757	2	2.56763	-0.18909	3
18838	17871	2566	0.417577		18838	17871	3	2	6	3	3	3	7	5	4								-1.98781	3.47841	0	1	11.1476	1.05613	0	1		1	-0.326835	10.5418	7	8.03689	2.2178	1	2.34689	-1.97624	4	4.73915	-1.07819	3
13238	16571	1050	-0.482019		13238	16571	7	3	6	5	7	5	2	4	2								1.39214	8.0786	0	3	2.33296	0.289678	0	3		1	1.83277	6.00678	5	7.59756	8.51239	7	9.5306	1.71046	2	2.41995	0.774898	7
17838	18171	2053	0.901381		17838	18171	3	2	6	3	3	3	7	3	4								-1.7196	6.65638	0	2	13.6185	1.57596	0	2		1	-0.380597	11.851	2	8.67076	3.2055	1	-0.956402	11.9426	0	6.84772	-2.32024	2
17238	15271	3050	-1.87336		17238	15271	7	2	7	7	6	7	7	7	5								6.86007	4.63237	0	6	-1.82279	1.86528	0	6		1	-2.40509	5.70496	6	2.32679	6.14829	5	10.8562	7.68488	1	1.21526	2.78295	5
10838	17171	1611	-1.01		10838	17171	5	6	6	7	7	5	6	7	4								4.07678	6.97024	0	5	3.22349	2.96622	0	5		1	0.846316	6.53577	4	5.24676	8.35901	5	8.99366	5.53575	1	3.05764	1.69914	7
11738	15271	814	1.2395		11738	15271	1	6	6	4	4	4	1	5	4								-0.934798	9.26748	0	7	10.0516	1.11954	0	7		1	6.08902	11.8562	1	10.8376	6.39555	2	-0.526976	2.01233	0	2.85432	-2.69781	1
13338	16871	1234	-0.18949		13338	16871	7	2	3	5	4	4	2	7	5								-0.138145	7.83476	0	3	4.50824	0.731336	0	3		1	1.03529	6.56825	5	7.69734	7.82267	6	8.86416	0.462685	2	3.1128	-0.630099	3
17438	16271	2489	-0.428245		17438	16271	5	3	6	5	7	7	6	4	5								1.35153	4.5052	0	3	12.2713	1.77328	0	3		1	-0.497095	8.06046	5	4.75343	4.48731	5	3.36521	7.25661	0	5.07607	0.756171	3
20038	18271	2884	0.742005		20038	18271	3	6	4	3	3	2	3	5	2								-2.68377	2.98881	0	2	11.3142	-3.94946	0	2		1	2.00844	9.25681	2	11.3889	2.87546	2	3.07297	8.33939	0	3.95174	-3.42707	1
12738	15071	1168	0.873362		12738	15071	1	2	7	4	4	3	6	7	7								-0.69663	4.62899	0	2	12.9377	-2.55839	0	2		1	1.10446	10.3664	2	8.19947	3.52772	1	-1.037	7.94619	0	6.98276	-1.24734	2
9638	17871	3034	-0.254417		9638	17871	7	1	6	5	3	1	5	7	4								2.33603	3.02257	0	3	5.0451	1.71072	0	3		1	1.71697	7.737	5	5.6836	3.81207	7	7.10794	5.49862	1	5.71021	1.27952	3
18538	17771	2950	0.401468		18538	17771	5	2	6	3	3	3	6	3	4								-1.24498	3.73885	0	1	7.89465	-2.29846	0	1		1	0.0320783	9.15543	7	7.42491	2.43499	1	3.90371	9.18899	0	5.88905	-0.700085	2
12538	15371	1756	0.732383		12538	15371	3	3	3	4	4	4	6	3	2								0.23579	3.60332	0	2	10.885	1.28682	0	2		1	-0.960658	10.591	2	7.52017	3.89344	1	0.2051	4.35551	0	6.69156	-1.43881	2
16138	15071	2208	-2.02084		16138	15071	7	3	6	7	7	7	5	2	5								6.60035	4.55843	0	6	0.615884	2.11279	0	6		1	-2.55987	5.81371	6	2.36432	5.93093	5	11.9134	5.12479	1	0.958313	2.48896	5
17638	15971	2109	0.283366		17638	15971	7	4	3	5	3	4	7	7	4								-0.0647318	4.29694	0	1	12.8819	3.46569	0	1		1	-0.407634	9.20435	7	9.86348	4.18555	1	-2.2927	9.30638	0	4.97528	-0.377961	3
13338	17271	1412	0.546104		13338	17271	2	6	6	4	4	5	6	5	4								-0.800298	8.73983	0	1	8.01271	0.281313	0	1		1	2.07613	7.9996	7	8.9322	7.19923	6	1.82886	0.271866	2	2.37214	-2.4341	1
17938	18471	2677	1.01428		17938	18471	5	2	2	3	1	3	3	5	5								-1.1424	2.64649	0	2	7.78799	-1.85932	0	2		1	-0.00800884	11.811	2	9.05318	2.18172	1	0.826593	13.3595	6	6.56502	-3.62434	2
15338	14371	1165	0.109104		15338	14371	3	6	2	4	4	4	3	5	7								0.169194	4.45771	0	1	8.86563	-0.506719	0	1		1	-0.168502	9.51884	7	6.77806	4.96712	3	1.40524	2.58871	2	6.04506	0.217672	2
19538	17071	2815	0.634442		19538	17071	5	2	2	3	1	2	3	7	7								-2.53457	2.82146	0	2	10.0045	-3.94453	0	2		1	1.93974	9.32575	2	11.4726	3.21243	2	-0.398165	4.99593	0	4.10125	-2.8673	1
15038	14171	960	0.667683		15038	14171	5	4	4	4	4	4	2	7	2								-0.726818	2.80404	0	2	10.9975	-3.28931	0	2		1	0.72117	9.8079	2	7.68971	3.9563	3	2.51197	5.22189	0	6.48198	-0.182741	2
8438	17271	652	0.891055		8438	17271	1	2	2	1	4	4	5	1	3								0.0342082	6.30462	0	4	9.48698	6.41028	0	4		1	4.89274	10.6211	3	12.0695	5.7853	4	-3.04574	-0.586965	3	2.87661	-2.44075	4
18838	18071	2885	0.450601		18838	18071	3	2	4	3	3	3	3	7	5								1.2496	3.82587	0	2	11.5309	-4.15407	0	2		1	0.116934	10.5796	2	9.08629	2.77943	1	1.71044	9.17122	0	6.20501	-2.61899	2
16138	18271	1794	0.664451		16138	18271	3	2	2	3	3	3	7	3	5								-2.42433	6.2141	0	2	8.11243	-0.525912	0	2		1	2.34613	10.7531	2	11.0511	3.75088	2	0.0611242	1.5735	0	4.87118	-3.32869	1
13238	15771	1321	-0.801672		13238	15771	7	2	2	5	4	4	6	4	5								1.84671	7.05609	0	5	7.47958	2.3219	0	5		1	-0.633007	6.47281	4	5.82328	7.38354	7	8.93805	1.09462	2	3.10976	0.542407	3
12138	16671	1021	0.394579		12138	16671	5	1	3	5	4	4	6	5	5								0.986006	7.14895	0	1	8.11177	-0.947892	0	1		1	2.50608	6.50105	7	7.51409	7.35949	6	7.81367	0.611394	2	1.81725	-0.868667	3
15838	15771	1411	-0.205614		15838	15771	1	3	4	5	4	4	6	3	2								-0.633484	5.8971	0	3	5.32439	-0.0934702	0	3		1	-0.421197	8.13706	5	6.37426	6.58596	7	5.40815	0.417775	2	3.5823	0.119366	3
16938	15271	1747	-1.65591		16938	15271	7	4	2	7	7	7	7	2	2								4.91263	6.57334	0	6	-2.19384	3.34215	0	6		1	-2.39927	5.63008	6	4.62936	8.38747	5	9.82893	7.59747	1	2.37655	3.16902	5
17038	16971	1933	0.557421		17038	16971	1	2	2	4	3	4	6	5	4								-0.0140774	2.59254	0	2	9.91868	3.23857	0	2		1	-1.61111	10.7357	2	8.01443	3.21206	1	2.01484	-2.05148	4	7.49344	-1.23159	2
16738	15571	1298	-0.712278		16738	15571	7	6	4	5	7	5	4	5	5								1.01819	6.69805	0	3	5.583	0.824898	0	3		1	-0.0521925	8.16377	5	5.7063	8.35441	5	8.6785	1.23844	2	4.32765	1.28847	3
16938	14371	1144	0.385154		16938	14371	7	4	2	4	4	4	3	7	7								-0.839316	6.77825	0	1	12.1019	-2.14839	0	1		1	0.492718	8.85981	7	8.33828	5.86872	6	3.79667	7.66771	0	4.42788	-0.951361	2
9038	17071	1199	0.7768		9038	17071	1	2	4	4	4	4	4	4	4								-3.57696	6.49098	0	4	7.84333	6.32063	0	4		1	4.35907	9.93499	3	11.2497	5.74524	2	-5.17408	0.951485	3	2.25014	-2.5896	1
14338	16171	1548	-1.04891		14338	16171	7	6	2	7	7	5	7	5	4								3.99103	5.66202	0	5	-0.524615	2.25528	0	5		1	-1.13974	6.28867	4	4.96525	7.29457	5	12.3055	8.52637	1	2.82037	1.88038	7
19238	16871	3018	0.472415		19238	16871	3	2	5	3	3	2	7	7	2								-2.27559	4.01224	0	1	9.49326	-3.4333	0	1		1	0.812897	8.87582	7	9.69082	1.85857	2	3.08198	7.38623	0	5.45368	-2.04853	2
17538	14871	1976	0.323851		17538	14871	5	2	2	5	4	4	2	5	7								0.534947	3.02788	0	1	6.79779	-1.64845	0	1		1	-1.62494	9.1956	7	6.7563	3.56677	3	2.31094	1.76341	2	6.30781	0.0428124	3
16738	17171	1317	0.887316		16738	17171	1	4	5	4	4	4	4	7	5								-1.66039	5.45491	0	2	10.2729	-2.05919	0	2		1	-0.667873	11.1792	2	8.18686	4.24765	1	0.586083	7.71552	0	7.37353	-2.468	2
15438	16371	2385	-1.8975		15438	16371	7	2	2	7	7	7	6	3	4								6.23804	3.84481	0	6	-1.30488	1.05362	0	6		1	-1.64877	5.83682	6	2.73612	5.09284	5	11.0749	10.2253	1	0.397178	1.92428	5
17938	16571	2504	-1.27296		17938	16571	4	1	2	7	5	5	7	7	7								3.12067	5.27202	0	5	0.634193	2.50085	0	5		1	-2.23678	6.4215	4	4.51754	6.17423	5	9.90415	4.5119	1	4.22295	1.93634	7
10738	18471	2360	0.776203		10738	18471	5	3	4	3	3	3	3	3	5								-2.16785	2.64715	0	2	9.44139	-1.26689	0	2		1	2.69609	9.10348	2	9.60986	3.82464	1	-4.53735	3.63246	0	5.05526	-3.2844	1
15738	18071	1412	1.02298		15738	18071	1	2	6	4	3	3	3	5	7								-1.64043	4.22293	0	2	9.67144	-1.55978	0	2		1	1.91653	10.6873	2	10.5842	4.45433	2	-0.892851	1.99791	0	3.47435	-3.69869	1
9838	17971	1704	0.30577		9838	17971	3	2	5	4	4	4	6	7	5								0.191041	4.52678	0	1	8.21827	1.63001	0	1		1	2.52657	8.63082	7	10.5655	4.04513	2	-4.51946	2.02942	0	4.62791	-0.538027	3
16438	16871	1535	0.882397		16438	16871	1	1	4	4	4	4	4	3	2								-1.95503	4.96985	0	2	11.1976	2.3352	0	2		1	-1.25963	10.6229	2	9.23869	4.41005	1	-2.37729	10.9699	0	4.80569	-1.71609	2
19138	18771	2797	0.752872		19138	18771	3	2	3	3	1	3	6	7	4								-1.08968	2.68082	0	2	10.8412	-2.31428	0	2		1	0.248536	10.3471	2	8.72473	1.5664	1	-0.363998	3.10165	0	6.40749	-3.55803	2
10938	16271	1280	0.233492		10938	16271	3	6	2	4	5	4	3	7	5								-0.36685	8.09271	0	1	9.07228	2.03508	0	1		1	2.82751	8.07913	7	9.84831	7.10806	2	2.70409	-0.220332	2	3.15022	-1.87621	3
19438	17971	3257	-1.11061		19438	17971	6	7	1	7	7	6	3	7	7								3.4749	3.60072	0	5	3.63715	2.40922	0	5		1	0.130442	7.01864	4	4.18234	4.93476	5	6.37303	-0.27593	1	3.71609	1.69536	7
17438	18471	1940	0.908124		17438	18471	3	3	2	4	4	3	6	5	4								-3.44761	5.69686	0	2	12.6078	-2.53684	0	2		1	-0.064323	11.6893	2	8.37002	3.47112	1	0.914204	13.1747	6	6.47601	-2.62995	2
10138	18371	1801	0.73441		10138	18371	3	2	6	3	3	4	3	4	7								-2.37556	4.31122	0	2	10.865	-1.12455	0	2		1	2.89895	8.71774	2	10.6227	3.50692	2	-4.65514	4.51862	0	3.87702	-3.39119	1
15738	15171	1780	-1.59186		15738	15171	7	2	2	7	7	5	4	3	4								5.44484	5.21142	0	6	-3.18129	2.9189	0	6		1	-1.55262	6.08183	6	2.71793	6.57418	5	10.2863	10.4412	1	1.32845	2.73767	5
16738	17071	1626	0.888702		16738	17071	1	2	2	4	3	3	4	4	5								-1.86833	2.67469	0	2	10.4667	2.04162	0	2		1	-0.632128	11.0703	2	7.60137	3.0594	1	-3.29927	8.96933	0	7.27249	-1.89502	2
17738	18071	2588	0.83457		17738	18071	3	2	6	3	3	3	3	7	5								-1.04256	3.83923	0	2	12.0582	-2.00557	0	2		1	-0.471471	11.2853	2	7.2876	3.16522	1	0.796131	7.73058	0	8.03648	-1.88018	2
8838	17371	2034	0.941441		8838	17371	1	2	2	3	3	3	4	4	5								-3.42976	5.06753	0	2	10.4382	3.01279	0	2		1	3.7394	9.44514	2	11.3904	2.29467	2	-4.11491	3.59142	0	4.69171	-4.53024	1
10138	17171	1645	0.554263		10138	17171	5	2	6	4	4	4	3	5	5								-0.891686	4.52848	0	2	8.70276	-2.16546	0	2		1	2.43705	9.05094	2	9.23719	4.51362	1	-3.06364	3.46637	0	5.06594	-1.89879	2
17038	14071	1393	0.923909		17038	14071	3	4	4	4	4	4	3	4	2								-0.0470767	3.79534	0	2	11.4391	-4.28459	0	2		1	1.25079	10.4025	2	7.93588	3.44382	1	3.33131	9.06865	0	5.99908	-2.26494	2
11238	17471	2348	-1.66444		11238	17471	7	6	2	6	7	7	3	5	7								5.5672	5.08102	0	6	0.704996	6.345	0	6		1	-0.157429	4.58339	6	2.59371	5.83456	5	15.2853	7.09711	5	1.09346	3.21781	6
13338	16571	1325	-0.874054		13338	16571	7	3	3	7	7	5	7	3	5								1.78677	7.0115	0	5	3.26024	1.1921	0	5		1	1.36962	5.87443	4	6.46123	7.98188	7	9.98789	2.54167	1	2.76666	1.05034	7
17638	13771	901	1.10792		17638	13771	1	2	4	4	4	4	1	7	7								0.192343	1.8103	0	7	10.5794	3.60665	0	7		1	5.51224	11.8108	1	12.9886	4.46655	4	-3.76109	1.76003	3	3.62085	-2.35705	4
16838	17471	1738	0.904073		16838	17471	1	4	5	4	4	4	6	5	4								-1.72304	5.27715	0	2	10.5731	1.27278	0	2		1	-1.11712	11.5564	2	8.5712	4.2005	1	0.417324	7.83007	0	7.30183	-2.07893	2
16938	17671	1630	0.850957		16938	17671	1	2	7	4	4	3	3	4	4								-1.78947	4.94622	0	2	11.9779	1.41	0	2		1	-0.261632	11.0336	2	8.7562	4.36196	1	-0.868383	11.99	0	6.97386	-2.06322	2
15938	17671	1472	0.715976		15938	17671	5	2	2	4	4	4	3	5	2								-0.590241	5.5085	0	2	7.30915	-0.842636	0	2		1	-0.342373	9.79965	2	8.08133	4.4132	3	3.59874	-1.22627	4	5.94302	-0.584994	2
13538	17271	514	0.707132		13538	17271	1	2	6	4	4	4	4	1	4								-0.03775	8.89431	0	4	10.9186	-2.50417	0	4		1	2.29497	9.33866	3	9.80098	7.0908	6	2.61079	4.73299	2	2.38969	-2.11402	3
14738	13771	1536	0.953088		14738	13771	3	1	5	4	4	3	6	7	4								-3.39125	3.10583	0	2	11.7737	0.176143	0	2		1	2.45806	10.6902	2	11.7909	3.00407	2	-3.69828	5.61645	0	4.47242	-4.15656	1
15938	16371	1249	0.181351		15938	16371	1	2	5	4	4	4	4	7	4								-3.04499	4.13294	0	1	6.05018	0.463097	0	1		1	1.01123	8.75603	7	9.49767	5.22416	3	1.50678	1.29392	2	4.17024	-0.86176	3
16238	13371	1628	1.06724		16238	13371	3	2	4	2	4	3	3	7	5								-3.12182	3.77091	0	2	13.7182	-0.352111	0	2		1	2.71476	11.7688	2	10.8274	3.41192	2	-3.6244	8.53306	0	4.57638	-4.28564	1
12738	16171	1124	0.026344		12738	16171	1	1	2	4	4	4	4	5	4								-0.791618	8.02835	0	1	7.33775	0.39179	0	1		1	2.07033	6.62807	7	8.38314	7.70182	6	7.93634	0.862551	2	2.44104	0.2008	3
12838	15271	1488	0.505856		12838	15271	3	2	2	4	4	4	6	4	4								-0.676005	3.94717	0	2	10.6866	2.22787	0	2		1	-0.441844	10.2711	2	8.24609	2.96971	1	-0.583488	11.2478	0	6.96278	-0.677959	2
17338	18671	2072	0.860838		17338	18671	5	2	2	3	3	3	3	7	4								-0.709826	3.39945	0	2	12.1176	-2.54944	0	2		1	0.761834	11.5277	2	9.63994	3.05852	1	1.39246	12.3735	6	5.52289	-2.74231	2
11738	17771	1894	-0.127336		11738	17771	5	6	7	5	5	5	3	5	2								1.11099	7.06374	0	1	7.45281	-0.397416	0	1		1	0.832806	7.7022	7	6.4013	6.75618	7	4.11818	-0.0665836	2	3.95097	0.106798	3
14338	14271	1203	0.870146		14338	14271	1	2	2	4	4	4	6	7	4								-1.9604	4.31057	0	2	10.5766	2.86574	0	2		1	1.75201	10.6481	2	9.18864	3.29233	1	2.46826	-1.84484	4	5.7398	-1.75356	2
15438	17371	1840	0.0661123		15438	17371	5	6	3	5	4	5	3	5	5								-0.189599	5.17504	0	3	6.76697	-0.871066	0	3		1	-0.154765	8.49009	5	6.32508	5.27248	7	4.04276	-0.0860556	2	5.25009	0.827068	3
16138	15571	1649	0.351393		16138	15571	5	2	6	5	4	4	2	7	4								-0.657982	4.19473	0	1	6.90711	3.17073	0	1		1	-0.823094	9.0991	7	8.78307	5.12291	3	3.85766	-0.830711	4	4.04141	-0.388481	3
16838	17071	2075	0.86642		16838	17071	1	2	6	4	4	3	4	5	4								-0.0120138	2.14357	0	2	9.48533	2.68826	0	2		1	-0.899035	11.1402	2	7.30408	3.26444	1	-4.55663	0.634841	3	7.70102	-1.57224	2
19038	18471	2844	0.808069		19038	18471	7	3	3	3	3	3	7	3	2								-0.884245	3.65853	0	2	11.5455	1.95267	0	2		1	0.840326	11.157	2	8.73222	1.79971	1	-0.832267	2.99131	0	6.78585	-2.93998	2
9038	17171	2076	0.761737		9038	17171	3	2	4	3	3	3	6	4	5								-3.24513	6.86722	0	2	9.99835	1.33022	0	2		1	4.11655	9.3587	2	11.612	5.22231	2	-5.10836	2.75531	3	2.40422	-3.03545	1
16238	18071	1531	0.700401		16238	18071	3	2	2	4	4	4	6	5	4								-1.1571	4.15753	0	2	8.20056	0.449684	0	2		1	0.398893	10.2526	2	7.10919	3.50633	1	3.6523	-2.58126	4	6.9724	-1.03797	2
12738	17571	1120	0.545654		12738	17571	3	2	7	4	3	4	3	7	2								-0.789478	7.57189	0	1	9.01024	-1.94653	0	1		1	2.39823	7.99092	7	9.92198	6.66134	1	1.8532	4.4786	0	2.64229	-1.9151	3
19538	16871	2501	0.718438		19538	16871	1	2	3	2	1	2	7	4	2								-4.13831	5.18853	0	2	14.7659	3.32548	0	2		1	3.50006	10.4029	2	11.745	3.22633	2	-5.37244	8.2769	0	3.40821	-3.06871	1
11938	16571	1044	0.320235		11938	16571	3	2	6	5	4	4	4	7	2								-0.432006	7.55366	0	1	10.4444	0.315978	0	1		1	2.6436	6.39541	7	8.62896	7.95167	6	6.61609	3.3229	2	2.11493	-0.802268	3
11038	16271	1954	0.183023		11038	16271	3	2	4	5	5	4	3	5	5								0.385322	5.39776	0	1	8.27934	2.55378	0	1		1	2.65947	7.69021	7	10.2991	5.79692	2	5.00192	0.337564	2	2.90043	-1.88993	3
18138	16571	3570	-1.76636		18138	16571	7	2	2	7	7	6	6	7	6								7.29121	4.23621	0	6	-2.42892	1.30224	0	6		1	-2.97979	6.31796	6	2.76978	4.41827	5	11.1297	11.183	1	-0.279121	0.891516	6
11138	15671	2092	0.825371		11138	15671	3	6	7	2	1	2	3	7	5								-1.75135	2.68173	0	2	11.9604	-1.69646	0	2		1	2.60543	10.831	2	11.6577	2.88315	2	-1.21575	4.87369	0	4.19265	-3.5783	1
16538	16571	1708	0.550016		16538	16571	1	2	6	4	4	3	4	3	4								-1.01142	5.44385	0	2	9.67364	1.98779	0	2		1	-1.69776	11.5771	2	8.64198	3.33501	1	-3.46603	10.1882	0	7.16561	-1.3495	2
9538	17171	1516	0.316956		9538	17171	3	1	2	5	4	4	6	5	5								-0.319674	6.29587	0	1	8.58234	-0.228248	0	1		1	2.45299	8.3955	7	9.55402	6.68773	6	-1.07661	1.44398	2	3.71871	-1.24083	3
17738	16671	4228	-2.04721		17738	16671	7	3	2	7	7	7	6	2	1								7.55279	3.44819	0	6	-3.9257	1.803	0	6		1	-2.7286	5.71106	6	2.70653	4.0389	5	10.5669	10.0479	1	0.400853	0.864391	5
10838	16071	1764	0.160008		10838	16071	3	2	4	3	5	4	7	7	5								1.51947	7.083	0	1	12.2866	1.35095	0	1		1	2.89274	8.06351	7	8.49404	8.25157	6	10.7604	0.00487228	2	2.65659	-1.81983	3
11838	16571	1102	0.282557		11838	16571	3	2	6	4	4	4	6	5	7								-1.18541	8.14292	0	1	10.1042	0.477145	0	1		1	2.51434	6.68363	7	8.8912	7.57758	6	4.6525	5.10444	2	2.41895	-1.12818	3
13738	15071	1534	0.283107		13738	15071	5	1	5	5	4	4	3	7	4								-0.993751	2.71589	0	1	7.08428	-1.56306	0	1		1	-0.92692	8.39896	7	6.7189	5.72368	6	1.57562	0.966998	2	4.42963	0.326002	3
16838	18571	1841	0.896601		16838	18571	3	2	5	4	4	3	3	7	5								0.411247	2.44363	0	2	12.7013	-2.61508	0	2		1	1.13224	11.1985	2	9.25064	2.95193	1	-1.98693	8.16148	0	5.84897	-2.98017	2
19738	18771	183	-0.109025		19738	18771	1	4	4	1	4	4	1	1	3								-0.45784	9.65766	0	7	3.02878	-0.789899	0	7		1	6.73644	11.3504	1	6.69433	8.66185	7	9.14723	0.903114	2	2.62562	0.496975	3
15838	14871	2457	-1.46794		15838	14871	1	2	3	7	6	7	4	7	7								6.12487	4.65916	0	6	-0.952949	1.43953	0	6		1	-1.62697	6.78166	6	3.02058	5.1008	5	11.5104	7.68783	1	1.21328	1.1502	5
14738	15671	1215	-1.47804		14738	15671	1	2	2	7	7	5	5	1	4								5.03867	6.65718	0	6	0.0684829	2.22388	0	6		1	-1.01376	5.44506	6	4.57521	8.64707	5	9.9315	2.72648	1	2.75247	3.4814	5
16738	14871	2990	-2.19102		16738	14871	7	2	1	7	6	7	4	2	5								5.85629	4.46114	0	6	-1.85295	0.716135	0	6		1	-2.38937	5.19693	6	2.25612	5.15047	5	12.526	11.3875	1	-0.202341	1.64501	6
17338	16271	2335	0.0572066		17338	16271	3	1	2	3	4	3	3	3	2								-0.302642	3.86265	0	1	9.32356	-1.6447	0	1		1	-0.407179	8.58748	7	7.88294	2.40197	1	3.67805	8.43877	0	5.62186	-0.290439	3
18738	16071	2696	0.73553		18738	16071	3	4	6	3	3	3	3	4	4								-0.685121	3.21256	0	2	10.2455	-1.71836	0	2		1	1.61377	10.6389	2	9.60189	2.15048	2	1.73334	6.53849	0	5.18561	-3.19879	1
10538	17771	2775	-1.92302		10538	17771	7	2	5	6	6	7	7	7	1								6.25605	3.39074	0	6	-1.64876	2.17544	0	6		1	-1.44851	5.31746	6	3.09746	6.21843	5	11.7846	11.7618	1	1.50162	2.28403	5
17638	16271	2773	-0.806018		17638	16271	7	3	2	7	7	7	7	2	4								4.60797	3.50684	0	5	1.475	3.08097	0	5		1	-1.10917	7.34307	4	4.03953	4.9528	5	13.7865	7.65033	1	2.13449	1.03262	5
17538	18871	1819	0.911021		17538	18871	3	1	2	4	4	3	3	4	2								-3.0637	6.38373	0	2	11.2029	-1.38472	0	2		1	2.43242	11.8036	2	10.922	3.539	2	0.520935	11.7293	0	4.81044	-4.45036	1
13438	16671	1445	-0.411687		13438	16671	7	1	2	5	4	4	6	3	5								0.0172269	7.52961	0	3	3.62409	-0.521743	0	3		1	1.92095	6.08461	5	7.58137	8.69045	7	9.18503	0.185389	2	2.66528	0.33279	3
17038	16671	1670	0.699249		17038	16671	1	2	4	4	4	3	4	4	4								-2.46702	3.9483	0	2	8.87926	-0.108164	0	2		1	-0.184134	10.3881	2	8.71245	4.09124	1	1.78287	2.97488	2	7.20692	-0.812575	2
15738	15271	1843	-1.52841		15738	15271	7	2	2	7	7	5	4	7	5								5.88336	6.48111	0	6	-3.58935	2.55193	0	6		1	-2.00604	5.27063	6	3.82958	8.44241	5	9.35018	8.46688	1	1.92831	3.29288	5
14138	15771	1034	-0.284188		14138	15771	7	2	2	5	4	4	4	4	4								0.0834335	6.44489	0	3	8.6056	2.12099	0	3		1	0.20617	7.65305	5	5.74459	7.47823	7	8.96684	0.289965	2	3.39004	0.447782	3
17738	15771	3055	-1.25445		17738	15771	7	3	2	7	7	7	5	2	6								3.94096	3.31149	0	5	1.06274	2.15659	0	5		1	-1.36445	7.59834	4	4.05047	4.60505	5	9.30787	6.98938	1	4.52379	1.92651	7
18338	16071	3762	-0.287165		18338	16071	7	6	2	3	3	3	6	5	4								2.45258	2.90192	0	3	7.11572	-1.93193	0	3		1	-1.16942	8.36324	5	5.81672	3.43392	7	7.98745	1.76981	2	5.97066	1.0157	3
17938	17971	2763	0.698309		17938	17971	3	2	2	3	3	3	3	7	5								-0.625714	3.25789	0	2	11.3028	1.74478	0	2		1	-0.967938	11.327	2	8.3731	2.4164	1	-1.53289	11.1425	0	5.28978	-1.46805	2
11238	16471	1492	0.628984		11238	16471	5	3	4	4	4	4	3	5	5								-1.39092	5.16279	0	2	9.11738	-1.65598	0	2		1	2.49195	8.54515	2	9.76349	6.06767	1	1.99007	5.92615	0	3.92192	-1.84862	3
9438	18371	908	0.902363		9438	18371	1	2	7	1	4	4	1	1	3								0.62388	1.66654	0	7	9.53823	6.74096	0	7		1	4.98265	11.0728	1	12.5797	3.40465	4	-4.83657	-0.76282	3	3.71145	-2.87655	4
12538	17371	2228	-1.21516		12538	17371	7	2	2	7	7	7	3	2	2								5.10378	5.96111	0	5	0.157874	3.78162	0	5		1	-0.0738416	6.27578	4	4.71833	7.75746	5	13.0169	7.66135	1	2.86871	2.84375	7
10238	17571	2542	-1.91707		10238	17571	6	7	2	7	6	7	7	7	2								6.47794	5.56814	0	6	-2.49265	4.05076	0	6		1	-2.59595	4.84772	6	2.48481	6.74875	5	10.6846	12.6998	1	0.734421	1.85952	6
19138	19471	420	1.31975		19138	19471	1	2	3	1	4	4	1	1	5								-0.835516	9.07029	0	7	10.3447	5.61912	0	7		1	6.31819	11.3552	1	11.3055	4.38227	2	-3.82699	1.45058	3	3.14872	-4.33643	1
10238	18571	2366	0.79594		10238	18571	1	6	2	2	4	2	2	5	5								0.512631	2.05483	0	2	9.78383	6.37629	0	2		1	4.7934	9.86963	2	12.2244	3.24171	4	-5.20037	0.311593	3	3.70314	-3.20698	1
11738	17271	2490	-2.01963		11738	17271	7	6	6	7	7	7	7	5	4								6.11317	3.52962	0	6	-0.321711	4.67706	0	6		1	-0.165265	3.91646	6	2.38774	5.94767	5	14.8213	8.35687	5	0.414345	3.13495	6
11538	15671	2332	0.511078		11538	15671	5	2	2	4	4	3	3	4	4								-0.915686	2.35485	0	2	10.5195	-0.293828	0	2		1	1.88002	9.28892	2	9.36077	1.92638	1	-1.46881	3.18192	0	4.66515	-2.55623	3
15238	14971	1119	0.359194		15238	14971	5	6	2	5	4	4	2	5	2								1.34473	6.10743	0	1	6.35838	0.225466	0	1		1	-1.27592	8.90934	7	8.14289	7.27175	6	3.89644	-2.5001	4	4.29439	0.33367	3
9838	18571	721	1.04701		9838	18571	1	6	2	1	4	4	1	6	3								-0.721287	3.11996	0	7	9.12969	7.3461	0	7		1	5.23884	10.9557	1	12.9078	4.31494	4	-5.2053	-0.407945	3	3.36835	-2.55059	4
9438	17471	4130	-2.00811		9438	17471	7	2	4	6	7	7	7	2	7								7.51331	3.22859	0	6	-3.10029	4.37157	0	6		1	-3.04063	6.02657	6	2.97304	3.79664	5	10.575	12.4147	1	-0.462481	0.60599	6
17338	16771	2439	0.615931		17338	16771	1	6	2	4	3	1	5	3	5								-1.61889	2.77941	0	2	9.38605	1.52959	0	2		1	-0.500012	10.4507	2	8.93337	2.95257	1	-5.40472	6.09702	0	5.57495	-1.84	2
20038	18171	2745	0.782697		20038	18171	3	2	2	3	3	2	6	7	5								-3.13742	5.03061	0	2	13.1575	-2.88613	0	2		1	2.31837	9.3985	2	11.2752	3.31282	2	-1.00218	9.04507	0	3.73416	-3.52582	1
12938	15771	1263	-1.06202		12938	15771	7	2	6	7	7	7	7	1	2								3.86941	6.51721	0	5	-0.0838526	3.01402	0	5		1	-0.295091	5.62535	4	5.67405	8.37382	5	9.14819	3.90933	1	3.22057	2.78719	5
17538	17871	3073	0.638615		17538	17871	1	6	2	4	4	3	1	1	6								0.839811	1.73201	0	2	11.2362	3.37695	0	2		1	-2.10109	11.0555	2	6.93449	1.95608	4	-0.212192	-0.664897	3	8.66774	-2.26242	4
15438	15671	1544	-1.47058		15438	15671	7	5	2	7	7	7	4	5	7								5.66843	4.53863	0	6	-1.5686	-0.0960107	0	6		1	-1.88509	6.16432	6	3.86619	5.90103	5	9.73255	8.26577	1	2.84117	2.4106	7
15138	14571	1157	0.872715		15138	14571	5	2	2	4	4	4	3	5	5								-0.389134	5.36159	0	2	7.32739	-2.35017	0	2		1	0.491206	8.67092	2	8.25715	5.34327	1	3.58874	1.18305	2	5.25866	-0.904925	3
14938	13971	1362	0.812264		14938	13971	3	2	3	4	4	3	6	5	4								-0.903262	4.66302	0	2	8.10268	0.803355	0	2		1	0.473574	10.4208	2	7.40031	3.86699	1	2.23966	-0.652278	4	6.82427	-0.709281	2
19638	17371	1606	0.725375		19638	17371	3	6	2	4	4	4	4	5	7								-2.11685	6.12762	0	1	10.7944	-0.813949	0	1		1	1.31513	8.64137	7	10.1744	5.41211	2	2.26143	5.69675	0	3.92421	-2.56819	1
13338	16671	1076	-0.265979		13338	16671	7	6	5	5	4	4	7	5	2								0.650426	9.15558	0	3	2.66268	0.0136118	0	3		1	2.16741	6.21405	5	7.5606	8.62816	7	9.66101	1.52045	2	2.42737	0.275415	3
8938	17671	2166	0.697637		8938	17671	5	3	2	3	3	3	2	7	4								-1.48056	2.70927	0	2	8.65672	-0.328764	0	2		1	3.00498	8.11356	2	9.19947	1.9644	2	-0.612075	1.14799	0	5.85307	-2.84511	2
10438	17171	912	0.3267		10438	17171	5	2	3	5	4	4	5	3	4								-0.910396	8.67929	0	1	8.37518	0.347043	0	1		1	2.07406	7.64336	7	8.52838	7.5434	6	5.78057	2.24277	2	2.19009	-0.730639	3
14438	15371	1163	-0.642329		14438	15371	7	1	2	5	4	4	4	5	2								0.376594	6.66069	0	3	7.80022	0.705581	0	3		1	-0.220462	7.701	5	5.46088	7.5647	7	7.92731	0.559677	2	3.6137	0.683899	3
15738	13271	1443	0.759164		15738	13271	1	6	6	4	4	3	5	7	4								-3.07679	2.96836	0	2	12.0943	5.79149	0	2		1	4.0116	11.8392	2	12.179	3.29876	4	-1.72878	0.45867	3	4.29035	-2.84709	1
18938	16071	1969	0.77388		18938	16071	1	2	7	2	1	3	4	4	4								-0.247573	1.64981	0	4	7.65524	-0.33255	0	4		1	2.86851	10.9186	3	12.4853	2.87587	2	-0.759784	1.3223	0	4.1864	-2.76615	1
11238	15771	2422	0.76795		11238	15771	3	2	2	2	1	2	3	3	4								-1.8111	2.9176	0	2	11.2267	-1.16948	0	2		1	2.39853	10.3606	2	10.1582	2.28019	2	-1.43198	3.9106	0	4.75945	-3.37263	1
18938	16271	3078	0.649605		18938	16271	5	2	2	3	1	2	6	7	5								0.249522	3.00014	0	2	11.1955	-0.330904	0	2		1	2.49045	9.92911	2	9.8343	1.51368	2	-1.98988	6.83423	0	4.86862	-3.16815	1
15838	16471	1405	-0.199927		15838	16471	1	1	2	5	4	4	5	3	4								-0.537655	5.67312	0	3	5.10122	1.83023	0	3		1	-0.865344	7.92814	5	7.68115	7.82389	6	5.24595	-0.309476	2	3.68453	0.304634	3
8338	17871	190	1.31899		8338	17871	1	2	2	1	4	4	1	1	5								-0.356589	6.9206	0	7	8.86498	7.5515	0	7		1	5.01655	11.0358	1	12.1413	4.82666	4	-3.04005	0.366583	3	3.04936	-2.46956	4
15438	14571	1146	0.533214		15438	14571	1	3	2	4	4	4	2	5	5								-2.63328	4.73251	0	1	8.82939	-0.908244	0	1		1	0.242979	8.99296	7	8.35429	5.76567	1	2.11279	2.71811	2	5.15468	-0.35886	2
15038	13671	1138	0.767626		15038	13671	5	1	2	4	4	4	6	3	5								-1.7052	6.54155	0	2	10.4438	-1.30403	0	2		1	2.04188	10.7279	2	10.0027	2.80196	2	-2.81284	5.17089	0	5.66398	-3.44663	2
19638	17271	1886	0.704448		19638	17271	5	2	2	4	4	3	6	5	7								-0.988923	4.62736	0	1	9.88703	-3.89218	0	1		1	1.57364	8.49268	7	10.3439	5.57568	2	-2.34108	6.6244	0	3.8763	-2.46549	1
17238	15171	1953	-0.739365		17238	15171	7	2	7	5	4	4	7	7	4								1.90174	7.18701	0	5	4.56704	1.00417	0	5		1	-0.185527	7.60889	4	5.1407	7.69569	5	9.66576	1.14695	2	3.69031	1.01328	3
20038	19871	1338	0.230578		20038	19871	5	4	4	5	5	5	6	5	7								0.398922	9.08198	0	1	9.09699	-1.76622	0	1		1	1.69395	7.73557	7	8.31588	8.05181	6	3.04796	3.96451	2	2.64604	-0.920573	3
14138	15571	1291	-0.35629		14138	15571	1	3	5	7	7	5	7	3	4								2.64969	7.36546	0	3	1.67119	1.1461	0	3		1	-0.171093	7.15764	5	6.42647	7.60661	7	9.89247	2.33875	1	3.41463	1.41894	7
18738	16271	2614	0.537285		18738	16271	3	1	4	3	3	1	2	3	5								-0.0329611	3.30677	0	2	10.5668	-0.469957	0	2		1	-0.628391	10.0336	2	9.1729	2.9715	1	0.182391	5.47925	0	5.10644	-2.2904	2
16938	15071	1706	-1.52323		16938	15071	7	6	2	7	7	7	4	5	4								5.67692	6.72856	0	6	-1.41476	2.778	0	6		1	-1.19094	5.61899	6	3.86468	8.33142	5	10.4714	7.58538	1	2.53102	3.19844	5
13738	16971	908	0.615643		13738	16971	1	2	5	4	4	4	6	3	2								-0.0645899	6.94927	0	2	10.0227	-2.61785	0	2		1	1.45954	8.50102	2	8.8124	6.03509	1	2.67675	5.85793	0	3.52859	-0.791047	3
19038	16671	2622	0.427337		19038	16671	5	2	5	3	4	3	3	3	5								-0.874965	3.02794	0	1	8.76348	-3.92044	0	1		1	-0.0270696	8.87316	7	6.82293	2.82749	3	4.61012	4.98471	0	5.97186	-0.120108	2
18938	17971	2442	0.347196		18938	17971	3	2	3	3	5	3	7	2	5								-0.138143	5.56194	0	1	12.043	-0.831077	0	1		1	-2.04022	8.84103	7	9.95129	4.01976	1	-0.797078	10.4548	0	5.2838	-2.44586	3
13738	15271	1051	-0.672934		13738	15271	1	2	4	5	7	5	2	4	4								3.76136	5.48469	0	3	4.45706	2.75337	0	3		1	-0.76318	7.87338	5	5.4723	6.56842	5	8.22052	3.34256	1	3.74988	1.04544	3
15438	13571	1324	0.737883		15438	13571	3	3	2	4	4	3	3	4	5								-3.11027	6.01695	0	2	13.1738	-2.13064	0	2		1	1.15636	11.1873	2	9.85849	3.94699	1	-0.632231	8.09787	0	5.75435	-3.13025	2
11138	18171	1816	0.834423		11138	18171	5	2	5	3	3	4	3	4	5								-2.42301	3.47484	0	2	11.9795	-3.45347	0	2		1	1.20494	9.19205	2	10.1991	4.36073	1	-0.123362	7.99581	0	4.96531	-1.91653	2
18238	18571	2781	0.943114		18238	18571	3	1	5	3	1	2	6	2	5								-3.33202	3.22101	0	2	13.1139	-0.265616	0	2		1	2.12626	11.4184	2	9.25919	1.87472	2	-3.58461	8.46652	0	5.1837	-3.4415	1
16038	13571	1272	1.04992		16038	13571	3	2	2	4	4	4	3	7	5								-2.03662	4.14388	0	2	10.582	-4.35934	0	2		1	1.09558	10.5045	2	8.44417	4.29851	1	0.616254	3.50414	0	6.01041	-2.96284	2
17338	16071	2391	0.376614		17338	16071	3	2	2	4	4	3	6	4	2								2.60164	5.31905	0	2	9.12778	2.45289	0	2		1	-1.25036	10.917	2	6.48146	2.64257	6	3.32828	-1.0012	4	6.23464	-0.431	2
14838	15771	1892	-1.58702		14838	15771	7	2	5	7	7	7	3	2	5								6.72304	5.58193	0	6	0.484382	0.4704	0	6		1	-1.04324	5.83767	6	3.77953	8.44237	5	9.80447	9.77421	1	2.51649	2.97846	5
16438	17771	1661	0.56937		16438	17771	1	2	2	4	4	3	4	4	7								-0.626449	3.88961	0	1	8.59252	-0.672159	0	1		1	-0.0414793	9.8735	7	8.25791	5.02954	1	0.499569	6.25462	0	6.53718	-0.696463	2
16938	15371	1928	-1.66163		16938	15371	7	4	2	7	7	7	4	7	7								5.22406	6.23783	0	6	-2.46742	3.09225	0	6		1	-2.28687	5.73268	6	3.70953	7.74395	5	10.691	6.68208	1	2.12713	2.93139	5
9438	18071	1636	0.761498		9438	18071	5	2	7	5	4	4	2	7	5								-2.62489	6.26781	0	2	9.0644	-2.57192	0	2		1	3.23505	8.83654	2	11.618	4.17862	2	-3.65605	2.84412	0	4.31704	-3.77453	1
11838	16471	1111	0.0230047		11838	16471	3	4	2	5	4	5	6	5	4								-0.0574154	9.36855	0	1	8.49772	0.978952	0	1		1	2.90938	6.38972	7	8.48126	8.10656	6	6.88523	2.75743	2	1.9133	-0.369393	3
17138	19071	465	0.951608		17138	19071	1	2	4	1	4	4	1	1	3								0.460171	6.68661	0	7	10.1824	3.21704	0	7		1	6.25638	12.0853	1	10.8083	4.45349	2	-2.36102	2.08927	2	3.63906	-4.08468	1
14738	15371	1741	-1.78042		14738	15371	7	1	3	7	7	7	4	7	7								5.39179	5.15743	0	6	-1.23494	2.19645	0	6		1	-0.958609	5.95688	6	3.78186	7.74719	5	12	8.40712	1	2.58143	2.73905	5
11338	15571	957	0.740577		11338	15571	3	3	5	4	4	4	4	4	4								-2.9284	5.00423	0	4	11.189	2.49742	0	4		1	2.83123	10.0489	3	11.071	4.15251	2	-4.95452	5.84895	0	3.71568	-2.98933	1
10138	16871	1942	0.848816		10138	16871	3	1	7	4	3	3	3	4	2								-1.72621	5.45089	0	2	12.1735	0.158263	0	2		1	2.99537	10.0808	2	9.99862	2.56291	2	-4.72218	5.17029	0	5.03376	-3.52579	1
9838	17771	3494	-1.69526		9838	17771	7	2	3	7	7	7	7	5	1								6.28573	4.21915	0	6	-0.357789	4.2205	0	6		1	-1.52587	6.71487	6	2.90764	4.36951	5	11.2039	12.3852	1	0.767375	0.864556	6
20238	18871	1977	0.717103		20238	18871	3	4	6	5	3	3	3	5	4								-2.77612	5.29438	0	4	12.7716	-1.32045	0	4		1	2.32173	9.17654	3	10.8146	5.42517	2	-1.13121	7.25771	0	3.22513	-3.10818	1
16338	17671	1653	0.362251		16338	17671	5	3	2	4	4	4	6	4	5								0.785462	4.64781	0	1	7.41505	-1.45819	0	1		1	0.193268	9.0782	7	7.80474	4.01901	1	2.54449	4.30783	0	5.92404	-0.782775	2
12238	17871	1446	0.502668		12238	17871	5	1	4	5	4	4	3	7	5								-0.368184	6.45758	0	1	9.07622	-1.5714	0	1		1	1.95002	8.25559	7	9.62043	6.14976	1	2.07463	4.1752	0	3.1793	-1.57365	3
12938	15971	1392	-0.997885		12938	15971	7	4	2	7	4	5	3	5	7								4.8783	6.45796	0	5	3.48055	2.36406	0	5		1	0.439557	6.13063	4	5.19519	8.19709	5	7.86478	4.30984	1	3.20695	2.65851	7
14638	14471	1013	0.554537		14638	14471	7	1	6	4	4	4	7	3	4								-1.88279	7.27757	0	2	8.84798	1.67219	0	2		1	-1.73585	9.96096	2	8.91035	6.25598	1	3.19639	0.188701	2	5.17698	-0.0254849	2
17238	15771	2725	-1.00163		17238	15771	7	2	4	7	4	7	4	3	5								4.76797	3.15957	0	5	0.751906	3.89792	0	5		1	-1.68665	7.87153	4	4.52176	4.26866	5	8.58476	6.75765	1	1.08	0.831523	7
18838	17071	4382	-1.54617		18838	17071	7	3	2	7	6	6	4	7	7								6.84696	2.48173	0	6	-2.01603	2.3106	0	6		1	-3.1142	6.45634	6	3.78987	2.91864	5	13.7768	6.79297	1	0.508244	0.292264	6
19038	16571	2272	0.600867		19038	16571	3	2	2	3	4	3	3	4	5								-0.960069	2.13415	0	2	11.2808	-3.44939	0	2		1	0.799245	9.4506	2	8.24199	2.47039	1	1.23867	6.8516	0	5.7861	-2.59165	2
14038	14271	1310	0.810026		14038	14271	1	4	2	4	4	3	4	5	7								-1.9091	5.27038	0	2	10.0373	2.83536	0	2		1	2.51588	11.0932	2	10.8996	4.64623	2	-5.01138	6.10223	0	2.80033	-3.18593	1
11638	17971	1719	0.7621		11638	17971	3	6	6	4	4	3	3	3	4								-3.13579	5.01879	0	2	9.81557	-0.967494	0	2		1	1.46417	8.79718	2	10.5411	4.5012	2	0.90503	11.0726	0	3.75798	-1.67754	2
15538	14871	1250	0.144559		15538	14871	5	3	6	4	4	4	3	5	2								-0.396947	3.77086	0	1	5.84484	-0.491801	0	1		1	-0.6994	8.80254	7	7.97792	5.64347	3	5.2967	1.65465	2	5.06612	-0.0825502	2
14038	16971	977	0.861884		14038	16971	1	2	4	4	4	4	6	4	2								-1.00918	5.39541	0	2	7.22388	-2.28489	0	2		1	1.33703	9.1735	2	9.12823	5.89198	1	3.00149	2.76824	2	3.75084	-1.34856	2
12238	15771	2093	-1.12975		12238	15771	7	6	2	7	7	7	3	7	2								4.74887	5.91306	0	5	0.750061	3.05344	0	5		1	-0.216259	6.72887	4	4.2571	7.45238	5	13.3386	7.4509	1	3.57683	2.22043	7
16338	14671	1919	-1.38847		16338	14671	7	2	2	7	7	7	5	7	4								4.98768	5.8432	0	5	0.440345	2.71736	0	5		1	-0.808321	6.84233	4	4.04393	8.14698	5	12.3779	8.77005	1	2.87298	2.44945	5
17638	13971	1617	0.923316		17638	13971	3	1	4	2	1	3	6	3	4								-4.33689	4.98075	0	2	14.0416	-1.9941	0	2		1	2.72696	9.69993	2	11.7907	3.59498	2	-3.0739	9.02421	0	3.0466	-2.72119	1
10938	16671	1962	0.64693		10938	16671	5	2	5	4	4	3	3	5	7								0.451585	4.56037	0	2	9.14732	-2.03242	0	2		1	2.00624	9.64784	2	9.37114	3.59743	1	-1.12491	3.87406	0	4.80823	-2.02902	2
12338	15971	1822	-1.77952		12338	15971	7	3	2	7	7	7	5	7	5								5.89786	6.3607	0	6	-0.873597	2.88525	0	6		1	-0.34147	5.42493	6	3.09649	7.86823	5	10.1699	4.98167	1	1.48889	2.30549	5
12838	15171	1336	0.734443		12838	15171	5	6	2	4	4	3	3	5	7								-2.27633	3.66158	0	2	11.4893	-0.0401941	0	2		1	-0.933793	9.92197	2	7.46949	3.19498	1	0.716321	5.49604	0	7.00396	-0.738977	2
13338	16371	1699	-1.29091		13338	16371	7	1	6	7	7	5	3	7	2								5.05662	4.28357	0	5	0.973418	1.15481	0	5		1	0.770519	5.92666	4	4.99806	8.12185	5	9.5928	4.72773	1	2.9866	3.17738	5
10038	17671	3275	-2.16003		10038	17671	7	7	2	6	6	7	7	5	2								7.36235	3.73214	0	6	-2.39263	3.78659	0	6		1	-2.24899	4.68214	6	2.41521	5.26181	5	10.8871	11.9496	1	0.24794	1.81658	6
14938	13271	1505	0.934009		14938	13271	1	3	7	2	4	3	6	4	5								-3.013	4.18725	0	4	10.7576	1.61798	0	4		1	3.4233	10.4557	3	11.7006	4.55649	2	-4.45479	6.27815	0	3.81291	-4.24162	1
16438	14771	1643	-1.61365		16438	14771	7	2	4	7	7	7	4	3	7								4.28669	7.09906	0	6	0.524657	1.39569	0	6		1	-1.59834	6.0747	6	3.87894	7.83573	5	10.9688	6.47858	1	3.24161	3.62348	7
17638	15771	1681	-1.02684		17638	15771	5	2	5	7	7	5	3	3	4								3.43327	6.29436	0	3	3.85545	2.23632	0	3		1	-0.793716	7.96365	5	4.52326	6.18735	5	8.45529	2.55732	1	4.45925	1.77921	7
16738	15071	1937	-1.8262		16738	15071	7	2	4	7	7	7	4	4	5								5.86827	6.48218	0	6	-0.520119	0.383992	0	6		1	-2.07363	5.45334	6	3.02496	6.48145	5	11.8564	11.8428	1	1.50609	3.14007	6
14038	15971	1929	-1.93834		14038	15971	7	4	2	7	7	5	7	5	7								6.19907	4.28378	0	6	-2.13248	1.5664	0	6		1	-1.88265	5.71258	6	3.04206	4.87887	5	11.2083	6.66613	1	0.697077	1.53667	5
9838	17871	2584	-0.371894		9838	17871	6	4	3	5	7	1	6	5	4								2.38172	5.50326	0	3	3.30668	3.65096	0	3		1	1.23104	7.28359	5	5.21853	5.57698	5	-1.20408	-0.480007	3	4.49316	1.10816	3
9338	17771	3421	-0.796225		9338	17771	5	1	6	5	4	7	5	5	5								3.48376	3.11413	0	5	2.8568	1.73399	0	5		1	-0.319921	7.5884	4	5.22382	3.80829	5	13.2066	8.39734	1	5.34785	1.71254	7
11338	17471	2542	-1.69385		11338	17471	7	6	2	6	7	7	3	5	7								5.48881	4.18165	0	6	0.646774	6.38977	0	6		1	0.256859	4.76314	6	3.12996	4.9467	5	15.1468	7.04956	5	0.704501	2.46173	6
19738	17571	2320	1.00606		19738	17571	5	2	3	3	3	3	3	2	2								-3.50829	4.14113	0	2	11.1466	-4.15086	0	2		1	1.33725	8.71866	2	10.4278	4.36957	2	3.07194	7.98706	0	3.77923	-3.60498	1
13638	16971	936	0.519706		13638	16971	5	2	2	5	4	4	2	3	2								-1.14785	8.43641	0	1	9.56625	-2.51637	0	1		1	1.83509	8.13819	7	8.5617	6.733	6	3.00186	5.56178	0	3.73699	-0.983628	2
14938	15371	1462	-1.92968		14938	15371	7	2	2	7	7	7	4	7	5								5.88737	6.06444	0	6	-2.7634	2.59885	0	6		1	-1.03639	4.75287	6	3.91291	7.92734	5	11.3824	8.2417	1	2.47498	3.00949	5
15938	16471	1166	0.28316		15938	16471	1	2	2	4	4	4	4	7	4								0.0303327	6.94274	0	1	8.17919	-0.281725	0	1		1	0.331213	8.87211	7	9.62369	5.80479	3	0.338695	5.29427	0	4.04011	-1.12415	3
19138	17871	3345	-0.170071		19138	17871	7	2	2	3	3	1	7	7	2								0.743336	4.36183	0	3	4.68511	-1.31895	0	3		1	-2.50036	8.43566	5	5.15802	2.65176	7	11.5645	2.33722	2	1.68537	-0.44048	3
18438	16371	4321	-1.3277		18438	16371	7	6	2	7	7	6	7	5	1								5.83193	2.78613	0	5	1.38771	1.88678	0	5		1	-1.93124	7.8049	4	4.43533	3.41706	5	8.98163	6.78154	1	0.669932	0.1624	6
19038	17871	3407	-0.107988		19038	17871	7	2	1	3	3	1	7	7	5								1.71526	2.99451	0	3	3.58638	-1.26585	0	3		1	-2.55241	8.40791	5	4.98727	2.62403	7	11.78	2.63425	1	1.58878	-0.474464	3
16738	18471	1667	1.00518		16738	18471	3	2	4	4	4	4	7	4	5								-1.48526	5.69998	0	2	12.8822	-1.43392	0	2		1	1.02829	11.1752	2	8.75177	4.01762	1	0.30478	10.8509	0	6.09608	-2.56197	2
15038	16471	1146	-0.46067		15038	16471	1	2	2	5	4	4	5	7	5								0.936371	5.83844	0	3	4.31434	1.69675	0	3		1	0.198323	7.31972	5	6.12672	7.2962	7	4.4263	-2.08568	4	3.50832	0.694778	3
11338	16871	956	0.198528		11338	16871	3	1	4	5	4	5	6	3	4								0.0959355	8.66858	0	1	6.8887	0.975682	0	1		1	2.00743	6.75336	7	8.44813	7.19581	6	5.37452	0.495957	2	2.77034	-0.52554	3
9938	16971	1418	0.734772		9938	16971	3	6	3	4	4	4	6	5	2								-1.96322	7.20944	0	2	9.00383	2.29525	0	2		1	2.80501	9.39511	2	10.6924	4.01211	2	-4.63405	2.47524	3	4.83223	-3.73249	1
15438	13071	686	0.893693		15438	13071	1	4	6	1	4	4	4	6	7								-3.08317	5.00774	0	4	9.23187	5.96332	0	4		1	3.13624	11.1557	3	11.5663	4.53216	4	1.73596	-1.50768	4	3.4648	-4.05511	1
13438	14771	1264	0.791127		13438	14771	5	2	2	4	4	3	2	7	4								-2.45557	5.1485	0	2	11.1963	0.805587	0	2		1	1.27287	10.381	2	9.06765	3.07498	1	-3.47552	4.78759	0	5.68499	-0.935228	2
14938	16771	1702	-1.72752		14938	16771	7	6	4	7	7	5	4	5	4								5.08439	7.02789	0	6	-1.25142	3.10528	0	6		1	-1.03052	5.05011	6	3.20027	7.82862	5	9.30005	4.88741	1	1.74852	3.29547	5
15538	13071	612	0.902863		15538	13071	1	4	6	1	4	4	6	1	3								-2.59019	8.01348	0	4	11.1246	5.90709	0	4		1	3.71328	11.391	3	11.2945	5.60933	2	-1.8499	0.841664	3	3.08894	-3.65942	1
17238	13871	1427	1.01502		17238	13871	3	3	2	4	4	3	4	7	5								-1.99224	2.80495	0	2	13.9215	0.341844	0	2		1	2.0097	11.6698	2	9.6728	3.06229	2	-0.0178593	11.2483	0	5.83453	-3.19803	2
15338	14171	1401	0.449527		15338	14171	5	4	2	5	4	4	3	3	7								-0.360348	2.9857	0	1	7.26525	-1.68928	0	1		1	0.62728	9.36822	7	7.27043	3.01827	3	2.21021	0.345163	2	6.3378	-0.265874	2
13438	17171	1015	0.739529		13438	17171	3	3	4	4	4	4	6	7	4								-2.96746	7.72213	0	2	9.55478	-2.09311	0	2		1	2.28267	8.08949	2	10.8558	6.2757	2	1.71449	6.57714	0	2.45153	-1.85021	1
15138	13771	1329	0.811935		15138	13771	5	1	3	4	4	4	3	5	5								-1.37183	3.14005	0	2	9.22158	-1.69118	0	2		1	1.52086	10.2711	2	8.32273	2.9967	1	0.534809	2.57906	0	6.01902	-2.86457	2
16838	17771	2049	0.806722		16838	17771	1	2	3	4	3	3	4	7	4								-1.43693	3.57717	0	2	9.88521	-0.513622	0	2		1	-0.016514	10.6975	2	8.54947	3.99408	1	-2.49839	4.28293	0	6.19096	-1.76175	2
18138	18071	3054	0.653481		18138	18071	1	4	2	3	1	2	4	4	2								-1.01679	2.52382	0	2	3.00972	1.05675	0	2		1	-0.216648	11.5387	2	7.96728	1.90727	1	-2.91844	7.02594	4	7.35799	-1.83261	2
10538	18571	2198	0.972586		10538	18571	1	2	7	2	1	3	6	4	2								-3.43316	4.30494	0	2	8.71745	4.15793	0	2		1	3.84311	9.52915	2	10.7391	4.59597	2	-5.13116	2.0794	3	3.34402	-3.61555	1
10038	18471	2417	1.08175		10038	18471	3	4	2	2	1	2	6	4	5								-3.47555	3.51111	0	2	8.54927	5.2396	0	2		1	4.56665	9.51815	2	11.8543	2.59921	2	-5.38627	1.61721	3	3.62084	-3.20326	1
18138	18771	3368	1.04242		18138	18771	1	2	2	2	1	2	6	5	4								-2.53684	2.98033	0	2	11.6084	2.00137	0	2		1	2.81449	10.9315	2	9.44859	1.41979	2	-5.32767	5.90276	0	5.48116	-4.44412	1
15038	13071	237	1.2004		15038	13071	1	2	2	1	4	4	1	1	3								-1.0911	9.4958	0	7	10.2034	1.1246	0	7		1	6.18665	11.4194	1	11.1313	6.08363	2	-1.97707	2.19253	2	2.35198	-3.42204	1
15638	17971	1427	0.840676		15638	17971	1	2	7	4	4	3	4	3	4								-1.6401	5.11597	0	2	10.934	2.9596	0	2		1	2.23618	11.165	2	10.4065	3.76895	2	-4.82134	9.70996	0	5.31616	-2.9767	2
10838	15871	1355	0.996539		10838	15871	3	3	5	4	4	3	7	3	5								-3.05202	6.66025	0	7	10.3019	2.61236	0	7		1	6.38469	11.7267	1	11.8337	4.37156	2	-3.91688	6.34373	0	3.36717	-3.64609	1
17638	15171	3279	-1.80198		17638	15171	7	2	7	6	6	7	5	2	4								6.95994	4.25081	0	6	0.0391255	1.53811	0	6		1	-1.21128	6.84614	6	3.03918	4.8192	5	12.4709	7.82498	1	0.828943	1.58029	6
15238	17171	1740	-0.10838		15238	17171	5	3	6	5	4	4	2	5	4								1.26168	3.42948	0	3	7.55031	-1.3662	0	3		1	0.403752	7.97523	5	5.99567	4.80127	7	2.61778	2.47153	0	4.71878	0.355262	3
16338	15971	2376	-0.273078		16338	15971	1	1	7	5	7	5	2	2	5								2.46807	3.91267	0	3	4.11888	2.17554	0	3		1	-0.447451	8.1983	5	4.27319	4.4095	5	6.9926	4.7196	2	4.44979	1.3915	7
12538	15771	1206	-1.32348		12538	15771	7	1	2	7	7	5	4	4	2								3.95361	7.3591	0	5	0.0605085	2.5875	0	5		1	-0.168072	5.69865	4	5.39915	8.41046	5	9.11685	3.94134	1	3.09512	3.00731	5
18038	15971	3828	-1.37533		18038	15971	7	2	7	7	7	6	4	5	7								6.36502	3.14215	0	5	1.32683	0.732331	0	5		1	-1.90651	7.62101	4	3.43741	3.63284	5	10.8526	7.07002	1	0.0383433	0.572325	6
13438	16071	1809	-0.817291		13438	16071	7	2	7	7	4	5	4	4	4								2.80974	5.17209	0	5	2.2943	0.419297	0	5		1	0.894438	6.1898	4	5.65116	7.78899	7	10.8441	3.80459	1	2.73709	0.844267	7
15438	13971	1407	0.647805		15438	13971	5	2	2	4	4	3	3	4	5								-0.572083	2.1221	0	2	9.61719	-3.13788	0	2		1	0.752163	9.32334	2	7.80845	3.77023	1	4.19049	5.61592	0	6.19853	-0.623442	2
11338	17571	2443	-1.62122		11338	17571	7	6	2	6	7	7	3	5	7								6.11374	4.77042	0	6	0.708778	6.40373	0	6		1	-0.0209566	4.5964	6	2.68222	5.30657	5	15.4901	7.2801	5	0.866281	2.75046	6
18438	18371	2908	0.762564		18438	18371	7	3	3	2	3	2	4	2	4								-0.851913	2.80447	0	2	12.1609	-1.752	0	2		1	1.16706	10.9095	2	8.62166	1.36349	1	-0.164888	7.88642	0	6.02698	-3.39406	2
18238	17571	3195	0.595847		18238	17571	5	2	4	3	3	3	3	5	4								-1.01495	3.84328	0	2	7.18754	-1.46033	0	2		1	-1.94363	10.2161	2	7.9199	2.45404	1	4.10676	-2.32501	4	6.92636	-1.53127	2
16838	18071	1860	0.785584		16838	18071	3	3	7	4	7	3	3	4	7								-0.797085	4.0498	0	2	11.6992	-2.68827	0	2		1	0.203993	10.7065	2	7.46031	4.10659	3	2.07449	11.4484	0	7.1298	-1.69485	2
15138	13871	1183	1.15338		15138	13871	3	2	4	4	4	3	6	4	5								-2.99668	6.07268	0	2	13.2019	-1.14445	0	2		1	1.09004	10.9743	2	9.8366	3.88674	1	-2.43107	9.5478	0	4.80569	-1.59399	2
14138	14871	1019	0.279039		14138	14871	1	2	6	4	4	4	2	5	2								2.25931	5.10364	0	1	8.76785	2.59375	0	1		1	-1.42007	9.07236	7	7.8831	6.50042	6	3.83699	-1.6006	4	4.58335	0.053035	3
10138	17571	2567	-1.98763		10138	17571	7	2	2	7	7	5	4	5	4								6.35058	4.56986	0	6	-2.63554	4.09171	0	6		1	-2.3765	4.72479	6	2.95775	5.80445	5	11.6137	12.2286	1	0.447965	1.85104	6
17138	14471	1349	0.284993		17138	14471	5	2	7	4	4	4	3	7	4								1.97315	3.69175	0	1	8.72319	-3.41333	0	1		1	0.364453	9.17146	7	6.89419	4.58295	6	2.93252	2.75038	2	5.43414	-0.669574	3
11438	18371	1913	0.842838		11438	18371	3	2	2	3	4	3	3	4	4								-0.677103	6.3528	0	2	13.2842	-0.62735	0	2		1	2.39741	10.8688	2	10.5912	4.04751	2	-3.76001	7.25955	0	4.08946	-3.65162	1
11138	17471	2291	-1.77989		11138	17471	7	6	2	6	7	7	3	5	5								5.90076	5.96921	0	6	0.691265	6.35176	0	6		1	-0.724124	4.40279	6	3.33089	8.11358	5	15.5664	7.20932	5	1.31425	3.5521	6
18338	16571	3922	-1.9024		18338	16571	7	2	2	7	6	7	7	7	2								5.76699	3.9474	0	6	-1.78271	-0.194435	0	6		1	-3.52841	6.43743	6	3.62054	3.05011	5	12.8174	4.37772	1	0.160764	0.94312	6
18838	17971	3007	0.57944		18838	17971	3	2	2	3	3	1	3	5	4								-0.270834	2.9638	0	2	11.9887	-3.21167	0	2		1	0.0171854	10.7714	2	9.07215	2.35704	1	2.15722	10.3039	0	5.7232	-1.95015	2
18838	17471	2291	-1.19921		18838	17471	7	2	6	5	7	1	4	7	7								4.58882	4.34975	0	5	2.6448	-0.389393	0	5		1	-2.54254	7.43779	4	2.82921	3.68357	5	12.7735	4.58641	1	1.55092	0.568595	5
14338	14871	1015	-0.150945		14338	14871	7	2	2	4	4	4	4	4	7								1.31361	6.40484	0	3	7.38199	2.45795	0	3		1	-0.385441	8.55771	5	6.77145	7.56742	7	6.56755	1.28342	2	3.93	0.879881	3
17438	15771	2148	-0.465314		17438	15771	7	2	3	5	4	3	2	5	5								1.15099	3.76923	0	3	7.60454	-0.573962	0	3		1	-1.08602	8.07675	5	5.58642	4.48356	7	4.77266	0.337884	2	4.77595	1.2996	3
17138	15371	2235	-1.90619		17138	15371	7	6	7	7	6	7	4	7	4								7.02952	4.89843	0	6	-3.31075	4.04965	0	6		1	-2.42469	5.588	6	2.62526	7.19164	5	9.56166	9.8028	1	1.17437	2.85059	5
16438	15371	1724	-0.803506		16438	15371	1	2	6	7	7	4	4	4	2								2.51776	6.43252	0	5	4.63599	0.572574	0	5		1	-0.716469	7.47981	4	5.12434	6.88036	5	8.42659	2.09639	2	4.12311	1.4841	3
19338	17571	4361	-1.8273		19338	17571	7	3	2	6	7	6	4	2	7								7.04726	3.32653	0	6	-2.32435	1.27047	0	6		1	-2.64618	7.28777	6	2.96241	4.45457	5	9.76235	7.81004	1	0.226381	0.968219	6
14138	15871	1645	-1.0006		14138	15871	1	2	7	5	7	7	4	5	7								5.1123	3.8576	0	5	1.05943	1.69083	0	5		1	-0.386604	6.90063	4	4.55471	5.49712	5	11.7225	10.3666	1	3.92482	1.98527	7
17938	18371	2392	0.876045		17938	18371	3	2	2	3	3	3	6	7	5								-3.11558	4.61138	0	2	13.2728	-0.610215	0	2		1	-0.594387	11.832	2	9.68673	3.18673	1	0.544713	12.0679	0	6.95462	-3.2917	2
16738	15671	1252	-0.207381		16738	15671	1	3	7	5	7	4	4	4	4								0.781985	6.94955	0	3	5.11772	1.60173	0	3		1	-0.282984	8.1081	5	7.30537	7.14554	7	9.36102	1.52323	2	4.75622	0.808547	3
11738	16571	880	0.24302		11738	16571	3	2	6	4	4	4	3	5	5								0.731265	7.9968	0	1	7.75367	1.03511	0	1		1	2.5249	6.88732	7	8.30871	7.79298	6	5.67615	0.724595	2	2.70962	-0.643012	3
19738	18671	284	-0.0781924		19738	18671	7	2	2	1	4	4	1	1	2								0.482578	8.62123	0	7	2.78231	-1.06669	0	7		1	6.37812	11.5146	1	6.2557	8.73953	5	9.90235	1.18817	2	2.67018	0.878962	3
17838	16971	3616	-1.33198		17838	16971	7	2	2	7	7	6	4	7	7								6.11166	4.42894	0	5	1.1358	2.30662	0	5		1	-1.15847	7.07692	4	3.55046	4.79362	5	10.0311	5.78209	1	0.872419	0.568252	5
8738	17971	2388	1.09063		8738	17971	1	2	2	2	1	2	4	5	7								-1.74054	2.24589	0	4	8.38335	6.88131	0	4		1	4.79505	10.3648	3	12.5258	2.83727	4	-5.38411	-0.0814439	3	4.02608	-3.91552	1
16338	16171	1245	0.798033		16338	16171	7	2	7	4	4	4	4	7	5								-1.71288	7.02393	0	2	9.93152	0.602277	0	2		1	-0.0648845	9.64043	2	8.66475	4.72045	1	1.4133	6.59415	0	5.55287	-1.23904	2
13338	15771	1724	-1.20706		13338	15771	7	4	3	7	7	5	7	4	5								5.86449	5.70125	0	5	2.66064	2.01328	0	5		1	-0.785834	6.08678	4	4.13928	7.73	5	9.28969	3.48809	1	2.4177	2.72238	5
15338	15971	1412	-1.11458		15338	15971	7	3	2	7	7	5	4	5	5								3.40326	7.71534	0	6	-3.14834	1.74353	0	6		1	-0.707157	5.18589	6	5.86309	8.85754	5	10.559	8.53109	1	3.34927	3.43108	5
17638	14671	1510	0.512006		17638	14671	1	1	3	4	4	3	5	5	4								-0.269731	4.4552	0	2	9.96677	-0.812541	0	2		1	-0.0874044	9.24037	2	8.44551	2.34419	1	1.29115	7.12266	0	6.68206	-0.98103	2
15938	15171	1811	-1.78014		15938	15171	1	2	5	5	4	7	4	4	4								5.85953	5.53995	0	6	-2.14747	1.8214	0	6		1	-2.4534	5.95814	6	2.80879	7.14862	5	12.1331	3.97926	1	1.08782	2.88697	5
18038	15771	4725	-1.87604		18038	15771	7	2	7	6	6	6	3	7	2								6.97329	3.17512	0	6	-2.21802	0.953136	0	6		1	-2.62166	7.07964	6	3.51285	3.65896	5	9.82788	10.9634	1	0.049798	0.516376	6
11738	16971	1359	-0.884835		11738	16971	5	4	4	5	7	5	6	4	5								3.46542	7.19895	0	3	4.5726	2.39851	0	3		1	1.13604	6.55024	5	5.83003	7.65474	5	7.66758	2.93568	2	3.46874	0.98128	7
10238	17971	2473	-0.129824		10238	17971	5	2	2	5	5	1	6	7	6								2.49565	4.22472	0	3	5.60871	2.19589	0	3		1	1.12684	7.62873	5	5.53751	5.85089	7	-2.40534	-0.861003	3	4.37814	0.426352	3
10538	16971	984	0.583113		10538	16971	5	2	2	4	4	4	3	4	5								-2.37663	6.55412	0	1	8.62263	-0.604275	0	1		1	2.41021	8.23908	7	9.62005	7.24129	6	4.28441	2.70879	2	2.66985	-1.80148	3
17438	17871	2012	0.724411		17438	17871	7	2	7	3	3	3	4	4	7								-2.42589	6.25595	0	2	13.9431	1.26926	0	2		1	-1.27017	11.6288	2	9.52236	3.70906	1	-2.61982	10.5237	0	8.48408	-2.36534	2
17138	15271	1993	-1.80287		17138	15271	7	2	7	7	7	7	4	3	2								6.32808	4.96046	0	6	0.155764	3.62947	0	6		1	-2.20901	5.62143	6	3.26723	7.54093	5	8.42968	5.60489	1	1.70907	3.19131	5
15138	16171	1561	-0.783838		15138	16171	7	3	2	5	4	4	4	4	5								3.49697	6.73731	0	5	2.50398	0.796486	0	5		1	-0.591227	7.84727	4	4.14212	6.8111	5	11.2912	5.85165	1	3.80658	1.68113	7
16538	17471	1393	0.602326		16538	17471	1	4	6	4	3	4	5	5	5								0.016825	5.00318	0	2	9.12153	0.950422	0	2		1	0.00229236	11.2258	2	9.07175	4.45707	1	1.42223	12.2953	6	6.66352	-1.97035	2
11638	17071	2562	-1.57696		11638	17071	6	6	6	7	7	5	3	5	7								5.9907	4.79112	0	6	0.524358	4.19753	0	6		1	-0.254591	5.35376	6	3.71244	6.76318	5	14.1178	8.16631	5	1.59851	2.44321	6
15538	16471	2378	-1.84511		15538	16471	7	2	2	7	7	7	5	7	4								6.0821	4.53392	0	6	-1.56021	-0.210966	0	6		1	-1.40789	5.09748	6	2.85773	6.1623	5	10.1775	9.1613	1	1.41839	2.17784	5
17638	18571	2055	0.804932		17638	18571	3	1	2	4	3	3	6	3	4								-1.75821	2.40189	0	2	13.2778	-3.63533	0	2		1	0.10787	12.4181	2	8.95352	3.1947	1	0.437641	13.7391	6	6.34645	-2.17245	2
11538	18071	1723	0.743936		11538	18071	5	6	2	5	4	4	3	5	4								-1.2033	6.82628	0	2	11.435	-0.916272	0	2		1	1.84615	8.65246	2	9.67916	5.89052	2	-1.50727	5.66103	0	3.80549	-1.96153	2
18238	18771	2849	0.911531		18238	18771	1	6	7	2	1	2	2	5	4								-1.40144	2.41067	0	4	11.6279	-0.132246	0	4		1	3.31563	10.8471	3	9.50238	1.18709	2	-3.65811	6.0859	0	4.54084	-3.59766	1
10738	18271	2259	0.671137		10738	18271	3	1	2	3	3	4	4	7	7								-0.799966	2.88068	0	2	11.5227	1.15703	0	2		1	2.32871	9.17006	2	9.39388	4.75034	1	-3.96515	8.74156	0	4.76584	-1.85123	2
13938	17071	997	0.547272		13938	17071	1	2	2	4	4	4	4	4	4								-1.87121	3.06221	0	2	10.0987	-0.738294	0	2		1	1.67681	9.61314	2	8.89529	5.56269	3	-0.628921	2.92428	0	4.32937	-1.75626	2
15638	13271	1816	0.994993		15638	13271	3	6	4	2	1	2	6	3	2								-4.2154	4.29059	0	2	13.0109	5.57329	0	2		1	3.80679	11.943	2	11.7154	3.23124	2	-1.98356	0.95167	3	3.09521	-3.39197	1
14138	17071	937	0.570376		14138	17071	1	4	3	4	4	4	5	4	4								-2.40263	6.48409	0	2	8.97634	2.29233	0	2		1	1.59311	9.62873	2	8.84739	6.62885	1	2.56967	-1.25151	4	3.7167	-1.42739	2
16038	17871	1576	0.671839		16038	17871	1	2	2	4	3	4	4	4	5								-2.47216	5.45077	0	2	11.2329	0.450292	0	2		1	-0.189855	10.9613	2	9.41652	4.10789	1	-0.450353	11.1305	0	5.18672	-1.69028	2
16038	17571	1045	0.328099		16038	17571	7	2	3	4	4	4	4	4	7								-0.744299	6.07605	0	1	11.2014	0.27087	0	1		1	1.0267	8.28088	7	9.62315	6.90584	6	3.76259	8.2758	0	4.7483	-0.911007	2
19038	18771	2785	0.821978		19038	18771	5	2	6	3	1	1	3	4	2								-2.48327	2.77335	0	2	10.4279	-3.68302	0	2		1	1.05083	10.9292	2	8.63175	1.48364	2	-0.19178	4.39498	0	6.02102	-3.65858	1
17738	15371	2396	-1.79331		17738	15371	7	4	5	7	7	7	4	5	5								5.951	5.2459	0	6	-1.92389	2.15501	0	6		1	-2.42748	6.76601	6	2.96848	5.61941	5	9.99965	7.81826	1	0.67878	2.14854	6
12438	14871	2023	1.24253		12438	14871	3	2	4	2	1	3	7	3	5								-3.64855	4.92267	0	2	12.8043	1.00872	0	2		1	2.46763	11.9036	2	10.8223	2.89883	2	-4.22072	8.80144	0	4.25459	-4.75439	1
10338	17571	1942	-1.70325		10338	17571	7	2	2	7	7	7	4	4	7								4.82391	5.63781	0	6	-2.60132	4.20985	0	6		1	-2.35011	4.68847	6	3.98293	7.34138	5	11.4909	12.2682	1	1.97206	3.60988	5
12938	14571	811	1.09107		12938	14571	5	2	3	4	4	3	6	1	3								-3.06521	6.59904	0	4	11.5168	0.446584	0	4		1	3.27305	11.0581	3	11.3803	4.58025	2	-3.97323	6.37695	0	2.75903	-3.99636	1
11438	16371	1724	0.207863		11438	16371	1	2	2	5	4	4	5	4	5								-1.41587	4.75956	0	1	4.62579	-1.58709	0	1		1	2.52608	7.73355	7	9.19139	7.31793	6	11.5947	1.13893	2	2.72436	-1.22241	3
10438	16571	1792	0.838947		10438	16571	1	4	5	2	4	3	4	3	5								-3.27962	3.31565	0	4	9.05981	3.96676	0	4		1	3.50545	10.3278	3	11.9605	2.88811	2	-3.85438	2.61103	3	4.21938	-3.24117	1
15638	16571	2242	-1.65657		15638	16571	7	4	2	7	7	7	7	7	5								6.18053	4.9641	0	6	-1.72737	0.942688	0	6		1	-1.5336	5.05617	6	2.41903	6.6562	5	11.5902	10.0712	1	1.73568	2.14107	5
16338	18171	1260	0.52575		16338	18171	1	2	2	4	4	4	6	4	7								0.402616	4.47004	0	2	10.5391	1.72869	0	2		1	0.690928	11.1954	2	7.71342	3.83083	1	-4.0033	4.59782	0	7.09356	-1.23395	2
12138	15771	1972	-0.827269		12138	15771	3	6	6	5	7	5	7	3	7								3.45348	6.09702	0	5	2.53608	-0.0599275	0	5		1	-0.0185343	6.83356	4	4.74645	6.83933	5	12.158	4.49488	1	3.73447	1.76328	7
12438	15371	1631	0.676026		12438	15371	3	1	2	4	4	4	4	4	2								-2.31149	5.43948	0	2	10.8481	0.0701443	0	2		1	-0.71161	10.497	2	9.63881	5.68126	1	2.5983	6.57834	0	4.92274	-1.87563	2
14038	14971	1225	0.417738		14038	14971	5	2	6	5	4	4	6	4	4								0.263148	6.02115	0	1	6.81645	-1.24127	0	1		1	-1.03215	8.61556	7	7.16436	5.35619	3	3.72912	-0.269237	2	5.0719	0.26089	3
12438	17371	2268	-1.51206		12438	17371	7	6	2	7	7	7	3	5	6								5.15129	4.93154	0	6	-0.153673	3.88962	0	6		1	-0.167431	5.49439	6	4.43492	7.14282	5	13.3968	9.33272	1	2.60397	3.23846	5
15438	15571	1653	-1.53819		15438	15571	7	4	2	7	7	7	7	5	5								5.14551	4.06688	0	6	0.960849	1.04404	0	6		1	-1.84352	6.84383	6	4.55553	5.90313	5	10.743	4.8122	1	2.35648	1.97434	7
14738	16271	1020	-0.00201705		14738	16271	1	2	6	4	4	4	4	4	7								0.498	3.91635	0	3	9.27093	2.64638	0	3		1	-0.410705	8.30321	5	8.02751	6.95206	6	-3.75752	10.5028	0	3.86622	0.253614	3
15938	16871	2062	-0.970883		15938	16871	7	2	2	7	7	7	4	4	5								4.32369	5.20287	0	5	0.44619	1.42236	0	5		1	-0.19334	6.56548	4	4.93906	6.64926	5	12.6288	7.68175	1	3.32399	1.95626	7
19338	17171	2213	-0.237378		19338	17171	5	2	4	5	5	4	3	2	4								0.81581	5.56353	0	3	6.82184	-2.02024	0	3		1	0.562796	7.95293	5	5.58453	5.41793	7	4.90843	1.49341	2	4.80629	0.508079	3
18038	16471	2576	-0.940992		18038	16471	7	2	2	7	5	1	7	5	5								3.54243	4.20458	0	5	2.58256	-0.545475	0	5		1	-2.26354	7.25378	4	4.35339	4.98835	5	12.8476	3.87159	1	4.76104	1.77826	7
14938	15971	1303	-0.529985		14938	15971	7	5	6	5	4	4	3	4	4								2.92406	6.09581	0	3	4.36248	3.19012	0	3		1	-0.82425	8.13032	5	6.32935	7.84095	7	6.90398	5.25286	1	3.20371	0.739136	3
18238	14971	670	0.723661		18238	14971	1	2	6	1	4	4	4	1	3								-0.00669031	7.71206	0	7	8.63475	5.8937	0	7		1	5.56055	11.8486	1	11.2165	4.20125	2	-3.90264	-0.945869	3	4.24253	-2.5703	1
12738	14971	1159	0.939645		12738	14971	3	2	2	4	4	4	3	3	7								-2.12328	3.12296	0	2	13.0259	-0.911643	0	2		1	1.01514	10.615	2	8.69331	3.21334	1	2.42196	9.44426	0	6.25728	-2.93056	2
11038	15971	2326	0.456828		11038	15971	3	2	4	2	1	3	7	4	5								-0.749263	4.14489	0	1	13.0591	1.62868	0	1		1	2.6659	8.65943	7	11.0067	4.59587	2	-4.58264	9.72523	0	4.17419	-2.74078	1
15238	15971	1001	-1.01629		15238	15971	7	2	5	7	7	5	1	1	2								3.00308	7.81636	0	5	-2.69305	3.38024	0	5		1	-0.606441	5.45442	4	6.49723	8.67012	7	10.0336	3.20288	1	3.69519	3.43442	7
8238	17471	1769	1.07603		8238	17471	1	2	2	4	4	3	1	1	2								-1.02996	1.55841	0	7	9.27426	7.37948	0	7		1	4.98697	11.1486	1	13.0729	4.05981	4	-5.31407	-0.274355	3	3.73066	-3.1493	4
19238	18071	2920	0.329734		19238	18071	5	3	2	3	5	1	3	7	7								1.31153	2.98258	0	1	7.09774	-2.21481	0	1		1	0.986308	7.43834	7	6.64547	4.17434	6	2.66729	1.32073	2	5.09678	-0.783228	3
11438	15971	1821	-0.260528		11438	15971	3	3	2	5	4	4	3	4	5								1.1322	4.93491	0	3	4.03748	-1.15635	0	3		1	3.19819	7.52942	5	5.06708	3.0451	5	11.4987	1.84391	2	1.58241	-0.831226	3
8938	17371	1908	0.799244		8938	17371	5	2	2	3	3	4	6	3	4								-3.617	5.1035	0	2	9.59384	-2.56873	0	2		1	3.42794	8.89487	2	10.9125	3.30205	2	-3.6296	3.89892	0	3.2862	-3.54817	1
13938	15871	1899	-1.64959		13938	15871	6	2	7	7	7	7	2	7	4								6.40925	5.06609	0	6	-0.729116	1.0978	0	6		1	-1.76046	5.02437	6	2.62314	6.05825	5	10.3722	7.77832	1	1.41779	2.02835	6
15638	16971	2314	-1.67836		15638	16971	7	2	7	7	6	7	4	7	4								5.89363	5.26235	0	6	-2.4275	1.19173	0	6		1	-1.61163	5.08801	6	2.69436	5.97437	5	10.4733	9.5469	1	0.680209	2.18295	5
13138	15671	1651	-0.319827		13138	15671	1	1	4	5	4	5	3	5	7								2.39409	5.28675	0	3	5.79752	0.767837	0	3		1	-1.45529	8.18995	5	6.85364	7.21906	7	6.54473	0.591084	2	3.65455	0.624366	3
10138	16971	1597	0.746126		10138	16971	3	1	3	4	4	4	6	5	7								-0.628323	5.59327	0	2	9.54721	-0.491341	0	2		1	2.69874	9.43919	2	10.0111	3.84676	2	-2.93235	3.48678	0	5.06562	-2.817	1
13338	14871	1658	0.523974		13338	14871	7	3	7	4	4	4	2	4	2								0.560208	3.63762	0	2	7.77956	3.23998	0	2		1	0.785043	9.90666	2	6.90674	2.56838	3	0.500919	0.460789	2	5.49105	-0.238934	2
15338	17071	2478	-1.46378		15338	17071	7	2	2	7	6	7	3	4	4								5.88376	3.02873	0	6	-0.309615	0.414268	0	6		1	-1.23038	6.97654	6	3.89199	4.24861	5	12.1848	8.88976	1	0.995355	1.33284	6
14838	14471	1300	0.514183		14838	14471	1	6	6	4	4	3	4	5	5								0.457304	4.42126	0	1	6.73647	-1.15644	0	1		1	-1.5274	9.44906	7	7.24932	5.35004	1	1.21753	0.175372	2	5.86784	0.183412	2
13938	15971	1737	-1.88374		13938	15971	7	4	7	7	7	7	7	7	7								6.19093	5.04868	0	6	-1.46456	1.07088	0	6		1	-1.71551	5.67003	6	2.20431	5.56943	5	12.1038	9.63053	1	0.950286	1.73952	5
15638	14071	1638	0.603057		15638	14071	5	4	2	4	4	4	3	5	7								-0.274984	5.60218	0	2	8.97846	-3.47446	0	2		1	0.332675	9.11258	2	9.78589	5.61788	1	4.57086	4.74556	0	4.34443	-1.17797	2
11638	18371	1851	1.12199		11638	18371	3	2	2	2	3	3	7	7	4								-3.44836	6.04306	0	4	12.875	0.437576	0	4		1	2.23336	9.85091	3	10.7016	5.61144	2	-4.1683	8.39082	0	2.13106	-2.83531	1
18638	16371	1971	0.0514215		18638	16371	3	7	4	3	3	5	6	2	2								-0.054252	7.00709	0	1	8.05779	0.441883	0	1		1	0.214267	8.12114	7	8.4103	7.32067	6	5.54973	4.00633	2	4.9363	-0.130004	3
11138	17771	3105	-1.6304		11138	17771	7	6	2	6	7	7	3	5	7								4.96966	4.81179	0	6	0.549746	5.86034	0	6		1	-0.209174	6.18672	6	4.29084	6.3834	5	14.951	7.1191	5	2.01833	1.67689	5
20238	20271	1152	1.37339		20238	20271	1	2	5	4	4	4	4	3	4								-4.47045	5.49615	0	7	12.2836	1.66648	0	7		1	6.39298	11.8008	1	11.5142	4.11099	2	-3.56857	6.21884	0	3.57292	-5.19717	1
8138	17671	1093	0.846829		8138	17671	1	3	2	1	4	4	4	1	5								1.38791	3.16315	0	4	9.11146	7.31341	0	4		1	5.03991	10.5071	3	12.607	5.14272	4	-5.45796	0.0317026	3	3.33083	-2.72394	4
10138	18471	2158	1.1539		10138	18471	3	4	2	2	1	3	6	3	5								-4.39759	4.67653	0	2	12.295	4.38304	0	2		1	4.2537	9.46545	2	11.6981	3.40557	2	-5.27296	2.95417	3	2.91309	-2.76577	1
16138	13171	791	1.12782		16138	13171	1	2	2	1	4	4	1	1	3								-3.2565	6.29181	0	4	11.4648	5.62831	0	4		1	4.17315	10.9378	3	11.4289	4.94542	4	-4.95726	1.7218	3	2.17648	-2.32042	1
20238	18971	3134	0.745899		20238	18971	3	6	5	2	1	2	3	5	5								-1.63303	5.14772	0	2	11.0537	-4.41169	0	2		1	2.31249	9.44785	2	11.1565	3.89111	2	1.66026	8.71314	0	3.46389	-3.65404	1
15938	18371	616	1.00445		15938	18371	1	2	4	4	4	4	6	1	7								0.246582	8.75867	0	7	8.80866	5.86763	0	7		1	6.05989	11.5506	1	11.3007	5.80517	2	2.32099	-1.00846	4	2.69574	-3.04016	1
17238	14371	1334	0.756446		17238	14371	5	2	2	4	4	4	6	4	7								-2.52122	5.09519	0	2	8.66177	-3.11548	0	2		1	0.542724	9.53779	2	7.70246	3.98121	1	0.965194	5.9927	0	5.99095	-1.32351	2
18538	18671	2332	1.0489		18538	18671	1	2	2	2	3	2	4	4	2								-4.10149	3.96046	0	2	12.8215	3.76199	0	2		1	1.82912	11.861	2	10.6471	1.92183	2	-5.31733	4.40156	3	4.57324	-4.00786	1
19238	19271	2330	1.15268		19238	19271	3	4	6	4	3	3	3	5	2								-2.70407	4.79955	0	2	12.8793	-3.66339	0	2		1	1.6244	9.95262	2	10.4104	3.65905	2	0.819126	9.48402	0	4.00546	-4.03958	1
9038	17771	2397	0.587061		9038	17771	3	3	2	4	3	3	6	7	2								-1.84545	2.99402	0	2	9.38886	-0.0547792	0	2		1	2.73518	8.04225	2	8.67858	1.7708	1	-0.877106	1.57296	0	5.75618	-2.18319	2
13238	14771	1289	0.792571		13238	14771	5	2	2	4	4	4	6	3	4								-1.82113	5.05616	0	2	10.0935	-1.1442	0	2		1	1.37724	10.2789	2	7.32547	3.83087	1	-1.19571	4.81008	0	4.78725	-1.87057	2
16938	17271	2031	0.869133		16938	17271	1	6	2	4	4	3	4	5	4								-1.79261	2.62519	0	2	8.29514	1.36457	0	2		1	-2.17392	11.0526	2	8.47215	3.21923	1	-2.16018	3.40744	0	7.32367	-1.96692	2
16538	16271	1585	0.80949		16538	16271	1	2	4	4	3	4	4	4	7								-1.60913	5.00097	0	2	9.0488	0.117394	0	2		1	-0.662286	10.3448	2	7.80105	4.12392	1	-2.8294	3.72137	0	6.01936	-1.49751	2
19638	17871	3261	-1.11372		19638	17871	3	3	6	7	7	7	6	2	4								5.05237	3.41673	0	5	1.6791	1.56227	0	5		1	-1.17444	7.11367	4	4.46163	4.2561	5	12.0558	8.86718	1	1.6663	1.05569	7
16538	15171	2444	-1.94332		16538	15171	7	6	2	7	7	7	4	5	4								6.23811	4.40159	0	6	-2.72237	1.46779	0	6		1	-2.28524	5.81043	6	2.68774	5.68304	5	10.2479	7.20786	1	0.517395	1.91955	6
13338	14471	1591	0.953832		13338	14471	5	2	2	4	1	3	3	4	7								-2.98342	3.24194	0	2	9.0814	-2.28412	0	2		1	2.12893	10.6427	2	11.7718	4.52835	2	-1.38625	4.24036	0	3.47925	-2.86054	1
12438	17571	1058	-0.494935		12438	17571	5	1	4	7	5	4	3	7	5								1.57459	7.33746	0	3	4.81334	1.56486	0	3		1	1.14965	6.7183	5	6.66384	7.77116	7	6.67587	0.155077	2	2.6152	0.805377	3
11038	16471	2147	0.834915		11038	16471	5	3	2	3	3	3	3	7	5								-0.147312	5.70531	0	2	7.45878	-1.11054	0	2		1	2.75837	9.0424	2	10.176	3.81106	2	1.66109	0.717512	2	4.34568	-2.79278	1
17938	15671	4223	-1.95503		17938	15671	7	2	2	6	7	7	2	7	1								6.12073	3.00966	0	6	-3.42929	1.9377	0	6		1	-2.40482	7.12133	6	3.55374	3.50278	5	10.8379	11.4805	1	-0.130107	0.558144	6
8838	17571	2074	0.641493		8838	17571	5	6	2	4	4	3	6	5	7								-0.16912	3.1237	0	2	7.16399	0.482138	0	2		1	3.01145	8.11254	2	8.97537	1.90068	2	3.36304	-2.0254	4	5.64463	-3.65706	2
18638	15871	1989	0.932885		18638	15871	3	2	2	3	1	3	3	4	7								-2.36737	3.29843	0	2	11.0455	-3.68393	0	2		1	1.73028	9.90744	2	10.1997	2.68505	2	2.81034	10.0873	0	4.14549	-3.55411	1
16638	18771	1858	0.863396		16638	18771	1	2	5	2	1	3	6	3	4								-4.1745	4.87879	0	4	8.52426	4.77048	0	4		1	3.41292	10.7468	3	12.5307	3.07557	2	-4.12579	-0.281127	3	3.82057	-2.80707	4
14538	13871	1251	0.978391		14538	13871	1	2	3	4	4	3	6	5	3								-3.37303	6.40499	0	2	10.1119	-2.20547	0	2		1	2.38545	10.699	2	10.6265	4.93976	2	-2.39268	5.8988	0	3.14289	-3.78913	1
19938	18871	3153	-0.738893		19938	18871	7	3	6	6	7	7	7	5	4								7.00896	2.99419	0	5	-0.468576	0.30463	0	5		1	-0.102736	7.0968	4	4.15387	5.28114	5	12.2206	9.21353	1	2.66839	1.81993	7
15438	13271	1603	1.07126		15438	13271	3	2	7	2	1	3	4	5	4								-3.72379	5.88681	0	2	12.2047	1.76692	0	2		1	3.33219	11.6661	2	11.3379	3.383	2	-4.34021	6.12416	0	3.03242	-3.81283	1
13338	17071	964	0.422215		13338	17071	3	2	4	4	4	4	6	4	4								-1.27337	8.51989	0	1	5.44803	0.257815	0	1		1	1.85709	7.415	7	9.51228	6.84828	6	7.72457	1.31112	2	3.17349	-1.51915	3
15838	18171	1828	1.06254		15838	18171	1	2	3	2	1	3	6	4	7								-4.21676	3.88304	0	2	12.3031	1.50337	0	2		1	2.39108	10.615	2	11.1279	4.3106	2	-5.35738	6.86894	0	2.9913	-3.63856	1
18138	17671	2506	0.871825		18138	17671	5	4	2	3	3	3	3	7	5								-3.21288	3.82428	0	2	9.63295	-0.902502	0	2		1	-0.943844	10.8048	2	9.05752	2.30108	1	0.260554	8.82189	0	7.43272	-1.68335	2
17638	17071	2663	0.450518		17638	17071	5	2	6	3	3	3	6	5	2								0.462417	2.91857	0	2	9.4473	-2.66967	0	2		1	-1.16753	10.2174	2	7.87084	2.88754	1	2.36988	7.55382	0	5.5688	-1.70963	2
15238	14471	1207	0.334701		15238	14471	5	2	5	4	4	4	4	7	2								0.752557	3.8084	0	1	8.58982	-2.62822	0	1		1	0.486946	8.81894	7	6.73511	5.01239	3	2.90403	5.1967	0	5.77486	-0.212167	2
15538	13371	1948	0.89015		15538	13371	3	6	6	2	1	3	6	5	7								-2.95186	3.50174	0	2	14.152	3.98756	0	2		1	3.40594	11.8234	2	10.102	2.38907	2	-5.00201	5.52425	0	4.96095	-3.79797	1
9738	18071	1651	0.510275		9738	18071	3	2	5	4	4	4	6	4	4								1.56498	5.3795	0	1	11.2756	-0.620719	0	1		1	2.19073	8.74069	7	10.1895	4.47311	1	-3.71265	5.43634	0	5.21905	-2.4467	2
11138	16571	1394	0.600184		11138	16571	5	2	2	5	4	4	3	5	7								-2.70212	6.92456	0	2	7.95931	-2.12484	0	2		1	2.46214	8.64753	2	9.73504	5.90448	1	1.53617	2.51198	2	4.11999	-1.99556	2
18438	18571	3665	0.467477		18438	18571	3	2	2	3	3	1	3	3	2								0.0639077	1.87619	0	2	9.03887	3.03403	0	2		1	1.80023	11.7417	2	8.17076	1.2042	2	-0.161476	-0.29528	3	6.72322	-3.91513	4
8938	17771	2369	0.872648		8938	17771	3	3	2	3	3	3	6	4	7								-2.46451	3.02969	0	2	8.93912	-1.90199	0	2		1	3.12669	8.48245	2	9.69135	2.28367	2	-2.78761	3.27295	0	5.49474	-3.50897	1
17638	17871	5199	0.574735		17638	17871	1	6	3	1	2	7	2	6	7								0.831718	0.908504	0	2	8.91398	5.30723	0	2		1	-2.28619	10.9794	2	6.74509	1.77077	4	-0.162235	-0.677839	3	8.73151	-2.26155	4
17038	14371	1141	0.583526		17038	14371	7	2	2	5	4	4	7	7	7								-0.222682	7.48287	0	1	10.6741	-0.212822	0	1		1	0.689709	9.16841	7	9.01959	5.10286	1	1.11995	6.19864	0	5.40622	-0.972465	2
14738	14871	1213	0.216739		14738	14871	1	4	2	4	4	4	4	5	7								0.170054	3.13968	0	1	8.97821	-2.27598	0	1		1	-1.31615	8.78307	7	7.21517	5.30988	3	3.24426	3.07031	2	3.81053	-0.713385	2
16538	15071	2837	-2.03004		16538	15071	7	3	2	6	6	7	7	2	7								5.90864	4.18235	0	6	-3.64354	1.14413	0	6		1	-2.66343	5.70099	6	2.27024	5.06029	5	10.3112	8.56218	1	0.150825	2.08893	6
16438	17371	1549	0.797343		16438	17371	1	4	4	4	4	4	6	3	2								-0.968777	4.66144	0	2	8.12142	-2.99191	0	2		1	0.945493	9.31694	2	9.4498	3.97008	1	4.70587	7.20062	0	6.22074	-1.95596	2
15438	16571	1989	-1.6425		15438	16571	7	2	5	7	7	7	7	4	5								5.01329	6.22908	0	6	-4.52086	2.32732	0	6		1	-1.04616	4.52722	6	4.29032	8.56519	5	8.89464	9.37555	1	2.58046	3.37826	5
17638	18071	2193	0.928889		17638	18071	3	2	6	3	4	3	6	4	2								-1.47151	4.36318	0	2	14.2712	0.694368	0	2		1	-0.253372	11.398	2	8.45808	3.67059	1	0.503342	12.2001	0	7.80014	-2.46961	2
18538	15771	2095	1.03293		18538	15771	3	1	4	3	3	3	6	4	5								-2.52387	3.43434	0	2	13.1124	1.08653	0	2		1	1.67779	9.51902	2	10.1845	2.8805	2	0.338785	7.33766	0	5.11319	-3.60619	1
18038	14871	2115	0.797177		18038	14871	3	4	3	3	1	3	6	4	7								-0.283693	4.58834	0	4	13.1415	0.0685617	0	4		1	2.13356	10.15	3	8.94855	2.8326	1	-3.04036	10.011	0	5.17512	-2.55239	2
13538	14671	1237	0.844575		13538	14671	1	2	2	4	4	3	6	5	5								-0.916134	4.31691	0	2	9.79806	-1.55577	0	2		1	0.779621	9.93073	2	8.71668	4.27788	1	-0.446758	4.02139	0	6.29684	-1.91183	2
13338	16971	1244	0.257787		13338	16971	1	2	4	5	4	4	7	3	4								-1.47837	6.5	0	1	5.5025	-0.394126	0	1		1	1.28387	7.48306	7	8.3083	6.74292	6	8.26437	0.400036	2	3.45979	-0.865812	3
18238	15071	1627	0.654347		18238	15071	5	2	6	4	4	3	3	5	7								-1.5938	3.04299	0	4	10.2558	-2.81218	0	4		1	3.46567	10.0601	3	11.9507	2.7509	2	-0.0884062	6.06048	0	4.09219	-2.50512	1
18338	15171	1954	0.841906		18338	15171	1	2	6	4	4	3	4	7	4								-0.505412	2.67743	0	4	12.2732	3.72122	0	4		1	3.63422	10.3963	3	12.7136	3.74279	4	-5.29241	4.51854	0	4.06742	-2.57933	1
14338	15671	1162	-0.525121		14338	15671	1	2	2	5	4	4	4	3	2								2.12645	6.3227	0	3	6.84709	0.477728	0	3		1	0.0948301	7.58712	5	5.3291	8.31054	5	4.95538	1.69616	2	3.43655	0.779552	3
8838	17271	2541	1.0266		8838	17271	1	6	2	2	1	2	6	5	5								-3.74623	4.94083	0	2	8.6426	4.33155	0	2		1	4.60503	9.55992	2	11.5871	3.36158	2	-5.31594	1.94557	3	4.37908	-4.67636	1
15238	16471	1984	-1.39435		15238	16471	7	3	4	7	7	7	7	4	5								4.70743	4.46777	0	6	1.28053	0.626097	0	6		1	-0.427691	5.23943	6	4.58853	6.16402	5	10.4556	5.8842	1	2.45894	2.1772	7
11038	17371	1805	-1.59268		11038	17371	7	6	7	7	7	7	7	4	5								4.12758	6.15633	0	6	-0.427035	4.39029	0	6		1	-0.445655	4.39596	6	4.22743	7.56368	5	14.2267	9.84305	1	1.5769	3.52786	6
16038	14371	748	0.254466		16038	14371	3	2	6	4	4	4	6	7	2								0.288435	7.86463	0	1	9.63074	0.579633	0	1		1	0.85125	8.28974	7	8.27289	6.99351	6	6.46157	2.37823	2	3.91671	-0.450927	3
15438	17771	1480	0.696344		15438	17771	5	2	2	4	4	3	3	5	5								-2.24753	4.56143	0	2	12.6711	-1.95451	0	2		1	1.61412	10.2745	2	9.25454	3.94263	1	-2.33381	9.12095	0	5.36273	-2.11229	2
20038	19571	2841	-1.02112		20038	19571	7	2	2	6	7	7	2	3	7								5.38979	7.1173	0	5	0.185081	3.45623	0	5		1	0.697151	6.4537	4	5.65289	8.65849	5	11.9244	8.84795	1	3.21304	2.05968	5
16238	13871	920	0.723164		16238	13871	3	2	2	4	4	4	6	7	7								-2.75342	6.3279	0	2	13.5901	-2.78835	0	2		1	0.458292	11.6666	2	9.31164	5.62869	1	2.93849	9.13465	0	6.10845	-1.97414	2
19638	18871	2935	-1.43534		19638	18871	7	7	7	7	7	7	7	7	6								6.88926	4.83969	0	6	-0.830691	0.527152	0	6		1	-0.185227	6.02802	6	3.30449	6.9053	5	12.6877	9.69413	1	1.66629	1.73326	5
11838	16171	1705	-0.147469		11838	16171	7	2	4	5	4	5	4	4	2								0.664179	6.24009	0	3	3.08642	-1.25383	0	3		1	2.68485	7.17036	5	8.55914	8.22296	6	11.0462	1.23965	2	2.37922	-0.252488	3
12238	16471	1107	0.203834		12238	16471	5	4	3	4	4	4	4	7	5								0.183384	7.64933	0	1	6.76106	2.17732	0	1		1	2.72573	6.0551	7	9.50014	7.02723	6	8.65658	0.310515	2	1.98588	-0.706244	3
17338	15671	2771	-1.13812		17338	15671	7	2	4	7	6	5	3	7	5								4.94671	3.51758	0	5	2.14786	1.45422	0	5		1	-2.03318	7.84454	4	4.6726	4.40126	5	11.6593	5.924	1	4.53114	1.95591	7
16138	14571	1191	-0.40389		16138	14571	5	1	2	5	4	4	3	4	2								2.46096	6.46586	0	3	5.15686	0.00759459	0	3		1	-0.516642	7.95895	5	5.72516	6.97966	7	8.17421	4.2085	1	3.68957	1.71607	7
14838	17171	897	0.211649		14838	17171	1	3	2	4	4	4	4	3	7								-0.315177	8.58532	0	1	8.68971	-1.38351	0	1		1	1.41112	8.46708	7	8.81995	7.63523	6	4.60112	2.90863	2	2.44838	-0.742567	3
20138	20271	1294	1.16464		20138	20271	1	5	5	4	4	3	4	4	5								-2.68244	7.07711	0	4	9.37606	-1.70875	0	4		1	3.22047	10.6016	3	11.4255	4.53749	2	-1.45197	5.16257	0	3.85689	-5.16178	1
11938	16771	1471	0.431918		11938	16771	5	6	2	5	4	4	3	5	4								-0.384435	6.70696	0	1	8.69106	-0.91335	0	1		1	1.75514	7.13944	7	8.61498	7.1255	6	1.7162	1.66394	2	3.02483	-0.868562	3
15338	16071	1724	-1.57375		15338	16071	7	3	2	7	7	7	4	5	5								5.66749	6.89377	0	6	-2.51244	2.11074	0	6		1	-1.43298	5.43761	6	4.66511	8.86217	5	11.1222	9.04101	1	2.59148	3.08808	5
15338	15371	1130	-1.34492		15338	15371	7	3	5	7	7	5	7	7	4								3.81756	7.32069	0	5	0.928572	2.641	0	5		1	-1.37759	6.5199	4	4.69858	8.17695	5	9.5422	3.03664	1	3.12303	3.49221	7
17138	16071	1893	0.692823		17138	16071	1	4	5	4	4	3	2	7	7								-1.71164	4.28293	0	2	10.1489	2.30901	0	2		1	-0.787263	10.8372	2	8.598	4.3165	1	3.72758	6.74462	0	5.69016	-1.20907	2
18938	18371	2801	0.865743		18938	18371	3	4	3	3	3	3	3	7	4								-1.73831	3.56806	0	2	11.7356	-0.808678	0	2		1	0.408383	10.9998	2	7.90693	2.66013	1	-3.29316	8.11666	0	6.77029	-2.99473	2
14638	16071	1213	0.0592666		14638	16071	1	2	6	5	4	4	3	4	2								1.74758	6.30352	0	1	6.81101	-0.37948	0	1		1	0.314972	8.10966	7	7.07159	6.49134	6	3.64456	0.535539	2	4.27166	0.305226	3
14738	16571	1882	-1.76705		14738	16571	7	1	3	7	7	7	6	3	7								6.81055	5.282	0	6	-1.76138	1.51558	0	6		1	-1.52855	6.27199	6	3.28297	5.7866	5	13.3059	8.72571	1	0.82	1.80431	5
15538	13971	1472	0.559632		15538	13971	3	2	3	4	4	4	6	4	5								-2.27134	3.50301	0	1	11.6214	-1.49714	0	1		1	0.437907	9.3015	7	7.99292	2.50103	1	-0.99709	7.59873	0	6.28794	-0.565061	2
12238	15371	1684	0.795766		12238	15371	3	6	7	3	4	3	6	5	4								-1.3772	5.60895	0	2	11.2988	-2.89752	0	2		1	0.589634	11.0531	2	9.28221	4.51674	1	3.18089	9.95401	0	5.35316	-2.87523	2
17338	15871	2548	-0.455973		17338	15871	7	6	2	4	4	7	4	5	7								4.29051	3.32815	0	3	2.76197	2.11209	0	3		1	-1.13866	8.15977	5	5.37467	4.29723	5	10.4667	6.87147	1	4.74806	2.21364	7
11838	17771	1999	0.00349362		11838	17771	5	2	6	5	5	4	3	5	7								1.56234	6.08078	0	1	7.20373	-0.118907	0	1		1	0.994221	7.91368	7	7.50558	7.00525	6	4.21769	0.0113689	2	3.37789	-0.117583	3
17138	15671	3092	-1.2874		17138	15671	7	2	1	6	7	7	4	2	7								6.83757	3.61272	0	6	-1.13347	1.20872	0	6		1	-2.0256	7.19827	6	3.11706	4.55003	5	10.9673	6.83859	1	0.750747	1.27391	6
9938	17071	1661	0.645311		9938	17071	3	2	3	4	4	3	3	3	2								-1.9136	3.72356	0	2	12.4527	2.12056	0	2		1	2.7875	9.50992	2	10.0244	3.5343	2	-5.10309	4.77058	0	4.77157	-2.96392	1
11038	18371	1718	0.602607		11038	18371	3	4	2	4	3	4	3	7	5								-0.750763	4.63637	0	2	12.8033	-2.03446	0	2		1	2.08359	8.75506	2	9.07697	4.8724	1	-0.855806	7.08903	0	4.86854	-2.2159	2
18838	19071	933	0.98041		18838	19071	1	3	3	1	4	4	1	3	3								0.695585	8.83815	0	7	9.2777	5.56985	0	7		1	5.5268	11.267	1	12.2162	4.39031	4	-4.54292	-0.77623	3	4.01446	-3.67726	1
14038	17171	802	0.937571		14038	17171	1	2	4	4	4	4	4	4	5								-1.79155	7.41483	0	4	9.78271	1.2864	0	4		1	1.88522	9.84564	3	9.37856	6.29621	1	0.424267	7.27201	0	4.3565	-1.4516	2
15438	14971	1334	0.0349543		15438	14971	1	6	5	4	4	4	3	5	7								-0.239858	3.97757	0	3	5.21059	2.56476	0	3		1	-1.08118	8.98067	5	6.94454	3.41776	3	4.5975	-1.6317	4	4.72711	0.346132	3
19938	17471	570	1.05261		19938	17471	1	3	7	1	4	4	5	1	3								-3.4373	5.74001	0	7	7.87863	2.08841	0	7		1	5.72827	11.595	1	11.4453	3.86	2	-3.19112	0.937901	3	3.53576	-3.32134	1
20238	19071	3079	0.877482		20238	19071	3	2	4	2	1	2	3	5	2								-3.02293	2.94365	0	2	12.5294	-3.32308	0	2		1	2.01926	10.1606	2	11.2641	3.00263	2	-0.821958	7.25981	0	3.71181	-4.05698	1
13638	15171	1266	0.0353469		13638	15171	1	2	5	4	4	4	4	3	4								0.757628	7.75231	0	1	10.4048	3.33887	0	1		1	-1.22267	8.92984	7	6.71728	5.89128	6	-1.84911	2.3271	2	5.18693	0.417758	3
17738	15071	3308	-1.20567		17738	15071	1	1	3	6	7	6	3	7	4								6.24963	3.34036	0	5	0.604133	2.35732	0	5		1	-0.990504	7.37399	4	4.03436	5.3602	5	8.75723	5.79117	1	1.58561	1.41639	7
15038	14571	1306	0.738899		15038	14571	1	2	3	4	4	3	3	4	2								-1.43292	4.9719	0	2	8.63021	-1.01034	0	2		1	0.308537	8.9228	2	8.1444	4.66809	1	1.27745	4.56228	0	4.54198	-0.624104	2
16838	14971	2697	-1.8633		16838	14971	7	2	2	7	6	7	7	7	6								5.92323	4.97284	0	6	-0.55766	0.841741	0	6		1	-1.61555	5.86611	6	2.77739	6.04088	5	11.295	9.95914	1	1.19159	2.7901	6
19338	17871	2775	-0.717521		19338	17871	7	1	4	3	6	5	7	7	4								2.82394	5.82817	0	3	4.30126	-0.75063	0	3		1	-2.34342	7.80301	5	4.27215	6.17672	5	9.8037	1.17364	2	4.11775	0.933465	7
11538	15871	2043	0.0537641		11538	15871	7	2	2	4	4	3	7	4	5								-2.57514	4.73531	0	3	4.47193	-1.49397	0	3		1	3.31934	7.1455	5	10.0216	4.31322	6	11.489	1.18708	2	4.33024	-0.687064	3
15138	14471	1109	0.425424		15138	14471	5	2	7	4	4	4	3	4	4								-0.597295	7.29223	0	1	8.42021	-2.50191	0	1		1	0.466476	8.2717	7	9.54732	6.3985	1	3.5285	3.02327	2	4.59285	-1.01717	3
14038	16571	1457	-1.69731		14038	16571	3	1	6	7	7	5	6	5	4								4.72702	7.26709	0	6	-1.24027	2.05959	0	6		1	0.206607	4.40109	6	4.39991	8.73979	5	13.297	10.4385	1	1.58583	2.67063	6
15838	13871	1185	0.991069		15838	13871	3	1	7	4	4	4	3	7	4								0.0822715	4.94836	0	2	11.9343	-3.03574	0	2		1	0.316023	10.4779	2	8.95497	4.58004	1	3.5138	9.3877	0	6.10087	-2.14406	2
12338	16171	1884	-0.518754		12338	16171	7	6	6	5	7	5	5	7	4								1.8431	5.37009	0	3	5.08166	0.943904	0	3		1	1.72595	6.40735	5	6.02878	7.5077	7	7.95834	1.58721	2	3.24886	0.982641	7
9638	17171	1667	0.356503		9638	17171	3	2	2	5	4	4	3	3	4								-0.385218	6.47798	0	1	7.4093	0.394366	0	1		1	2.72074	8.79582	7	8.51156	5.49261	1	2.90277	1.84432	2	4.16741	-1.02226	3
11938	15271	2048	1.15353		11938	15271	3	6	7	2	1	3	3	5	4								-3.80225	5.37412	0	2	11.6519	-1.20185	0	2		1	2.06555	11.2174	2	10.8632	4.27608	2	-1.57427	5.4702	0	4.46216	-3.93841	1
20138	19571	2304	-0.809832		20138	19571	7	2	2	7	7	7	3	7	6								4.79161	7.00452	0	5	1.31639	1.0767	0	5		1	0.908029	6.22243	4	5.43966	8.74492	5	9.37132	4.88412	1	3.05807	1.64598	5
15738	17071	2165	-1.82122		15738	17071	7	1	2	7	7	7	2	7	5								6.50623	3.6617	0	6	0.0630389	0.429971	0	6		1	-1.55568	5.66247	6	2.36651	5.77202	5	11.2975	8.66636	1	1.02779	1.87871	5
13838	16571	1784	-1.67997		13838	16571	7	1	2	7	7	7	7	4	4								4.17636	6.12653	0	6	-0.598193	1.11874	0	6		1	0.641177	4.53258	6	3.94168	7.79749	5	13.3631	10.6648	1	1.23776	2.91009	6
13638	15771	1733	-1.72877		13638	15771	7	1	4	7	7	7	4	3	5								4.94191	5.91899	0	6	-0.370677	2.06663	0	6		1	-1.77254	5.32182	6	3.89061	7.48291	5	10.2348	3.89288	1	1.72001	3.31054	5
19138	18871	2560	0.968983		19138	18871	3	2	5	3	3	3	3	4	5								-2.68267	3.31641	0	2	11.2694	-3.9698	0	2		1	0.403065	10.1134	2	9.33683	2.05995	1	0.890517	6.6766	0	6.03972	-3.43859	2
19238	19471	2152	1.2173		19238	19471	3	3	2	2	1	2	6	5	2								-4.05283	4.86395	0	4	11.4879	-3.70425	0	4		1	2.56268	9.78165	3	11.5033	3.6257	2	-1.25212	7.60217	0	2.9746	-3.98298	1
11538	18371	1896	0.973119		11538	18371	3	6	2	4	3	3	3	5	7								-3.12374	6.58228	0	2	11.7305	-2.98738	0	2		1	2.3464	10.3734	2	10.7469	5.15061	2	-1.88353	8.79252	0	2.80893	-3.86376	1
15838	16571	1468	-0.556203		15838	16571	1	6	6	7	6	5	2	5	2								2.9543	7.69352	0	3	4.34376	3.50392	0	3		1	-0.73579	7.29083	5	4.75479	8.263	5	6.92548	4.99605	1	3.13815	0.462802	3
8938	18071	1892	1.1365		8938	18071	1	2	6	2	3	2	6	4	2								-4.33274	5.07677	0	4	7.71419	6.75053	0	4		1	4.24767	9.88397	3	11.6492	4.5198	2	-5.32528	0.997054	3	2.92278	-4.50168	1
17138	14171	1311	0.840048		17138	14171	5	1	7	4	4	4	3	5	5								-0.841439	4.77297	0	2	12.8718	-2.9825	0	2		1	0.416088	10.4155	2	8.59218	4.55892	1	2.74923	9.42196	0	6.22734	-1.8737	2
16038	16771	1235	0.132819		16038	16771	7	2	6	4	4	4	5	7	4								0.8175	6.32238	0	3	7.38025	1.45971	0	3		1	0.225132	7.9102	5	9.07606	6.98818	6	2.73542	4.42592	0	3.63962	-0.732207	3
15538	18071	944	1.25866		15538	18071	1	2	2	1	4	3	4	3	3								-4.13702	4.22052	0	7	14.0613	3.24803	0	7		1	6.62469	11.9457	1	11.3061	4.39397	2	-5.47372	8.0897	0	2.39121	-3.61131	1
11538	16971	2207	-0.67196		11538	16971	5	2	3	5	7	5	6	3	4								4.84393	4.258	0	3	4.6067	1.827	0	3		1	0.966293	7.16483	5	5.13425	5.35966	5	5.99927	-0.481939	2	4.06433	1.70492	7
17838	18571	2456	1.03313		17838	18571	5	3	5	4	3	3	3	7	2								-2.27526	2.63438	0	2	13.0683	-3.4024	0	2		1	0.012468	12.4034	2	8.62538	2.45393	1	0.272737	13.9017	6	6.24779	-3.73934	2
19138	19371	2086	1.39135		19138	19371	1	4	2	2	4	3	2	3	4								-3.68761	4.92688	0	7	10.7463	1.4986	0	7		1	6.71407	11.8151	1	11.3477	3.4079	2	-3.6433	4.84583	0	3.41535	-4.47648	1
11338	15671	1995	0.533528		11338	15671	3	2	2	4	4	4	3	3	4								-0.0612475	3.72315	0	2	11.7516	1.9992	0	2		1	2.71182	10.1089	2	11.3017	4.00231	2	-5.15766	7.23371	0	4.6	-3.31708	1
10438	17371	2382	-1.51124		10438	17371	6	2	2	7	7	7	3	7	5								5.41753	4.39817	0	5	1.14374	2.39634	0	5		1	-0.28201	6.00428	4	3.93557	5.90237	5	13.4104	9.54406	1	1.64791	1.38294	5
13738	16671	1805	-1.36967		13738	16671	7	1	6	7	7	7	4	4	5								5.31217	5.87723	0	6	-1.97731	1.56842	0	6		1	-0.108771	4.72777	6	4.04554	6.82728	5	12.6902	11.49	1	2.08174	2.4457	6
15238	16571	2129	-1.65432		15238	16571	7	2	2	7	7	7	7	7	7								5.84017	4.38295	0	6	-1.80947	0.512763	0	6		1	-0.500701	5.0603	6	3.68153	6.19001	5	12.5549	7.84962	1	2.00096	2.59886	5
18438	17471	3201	0.325789		18438	17471	5	1	4	3	5	1	3	3	5								-0.149317	3.2082	0	1	8.10093	-1.98122	0	1		1	-0.621022	9.54576	7	6.75289	2.62088	6	-0.520454	3.17044	0	5.39409	0.260757	3
9138	17071	1415	0.520303		9138	17071	1	2	3	5	3	4	5	5	2								-0.444806	7.70407	0	1	8.01667	5.65267	0	1		1	4.26489	9.52216	7	9.99728	7.04971	2	-5.22983	1.06062	3	2.76475	-2.371	1
19738	20171	96	1.19898		19738	20171	1	2	2	1	4	4	1	1	7								-0.335435	10.0015	0	7	9.16817	6.86639	0	7		1	5.16386	11.6963	1	11.9878	5.40889	4	-1.58616	0.856498	2	3.41161	-2.52096	4
15838	15271	1550	-1.52042		15838	15271	7	2	2	7	7	5	7	3	5								4.60209	6.59881	0	6	-3.71705	3.68149	0	6		1	-1.85363	5.14177	6	5.33018	8.77204	5	11.169	4.88704	1	1.90812	3.63198	5
18338	17871	2480	0.781214		18338	17871	3	2	4	3	3	1	3	7	4								-0.505019	3.07426	0	2	10.7991	0.404707	0	2		1	-0.62076	10.8213	2	9.02503	3.56791	1	-0.349575	3.41426	0	6.54663	-1.8204	2
19738	16871	261	0.852235		19738	16871	1	2	3	1	4	4	1	1	3								0.266163	8.69368	0	7	9.47422	5.48597	0	7		1	5.02701	11.8107	1	12.6154	5.26445	4	-1.89457	0.546699	3	3.01461	-2.54809	4
8438	17371	1953	1.10915		8438	17371	1	2	2	2	1	3	4	5	7								-1.48933	2.33769	0	4	9.07896	7.11443	0	4		1	4.7762	10.3063	3	12.854	3.89914	4	-5.12891	-0.483141	3	2.76097	-2.64258	4
17238	15071	1825	-0.214615		17238	15071	7	2	7	5	4	4	3	3	4								0.75606	3.13659	0	3	7.57002	-0.93585	0	3		1	-0.414008	8.47723	5	6.59029	7.33986	7	3.92326	-0.35687	4	3.91954	0.448378	3
17538	17671	4434	0.555661		17538	17671	1	6	6	1	2	7	2	6	1								1.01162	1.00301	0	2	7.91994	4.85922	0	2		1	-1.89854	10.7996	2	6.69458	1.89903	4	-0.172945	-0.770501	3	8.67385	-2.1603	4
14338	14071	1237	1.10032		14338	14071	1	2	6	4	4	3	4	7	5								-2.85755	6.68895	0	2	13.4441	1.03319	0	2		1	1.93164	10.4221	2	10.4386	4.66571	2	-3.72076	8.06732	0	3.3845	-3.67449	1
10438	18171	2115	0.263873		10438	18171	5	3	4	5	3	4	3	5	4								-0.0484691	3.48976	0	1	8.21317	-0.6027	0	1		1	0.720065	8.09162	7	8.38253	4.72605	1	-1.81675	1.78754	0	4.68242	-0.673872	3
15438	13771	952	0.758681		15438	13771	3	2	2	4	4	4	6	7	5								-0.797149	4.44098	0	2	12.698	-2.26541	0	2		1	0.689861	10.1862	2	10.1905	5.07056	1	2.31188	10.0729	0	5.9051	-1.80055	2
17538	15371	3118	-1.86394		17538	15371	7	4	2	7	6	7	4	7	7								6.07251	3.94552	0	6	-3.54861	1.90338	0	6		1	-3.27976	6.49318	6	2.67612	4.01756	5	9.13027	8.47093	1	0.262201	1.80068	6
17238	16271	2780	0.146438		17238	16271	1	2	2	5	4	1	5	3	2								2.88517	3.9209	0	1	7.56255	0.817877	0	1		1	-0.685264	8.66042	7	5.04175	4.36072	7	0.832985	0.520989	2	6.12319	0.324035	3
17238	16071	1847	0.544808		17238	16071	1	2	5	4	4	4	4	7	4								-1.65259	5.70188	0	2	12.8517	2.96612	0	2		1	-1.01215	11.2181	2	9.06805	3.46279	1	-0.030174	8.05805	0	6.34391	-0.530843	2
11338	17771	3423	-1.38985		11338	17771	7	6	2	6	7	7	3	5	7								4.7868	3.27476	0	5	1.08772	5.43808	0	5		1	0.176957	6.56296	4	4.40628	5.25816	5	14.9481	7.21483	5	2.02273	1.57047	5
16338	15571	1613	0.252206		16338	15571	1	3	3	5	4	4	3	4	5								0.302156	5.25948	0	1	6.59297	-1.38506	0	1		1	-0.173953	8.67843	7	8.22178	5.15322	3	3.26735	0.176893	2	4.45862	0.147397	3
18938	17171	3869	-1.25005		18938	17171	7	2	2	7	6	6	7	2	6								4.97239	3.41837	0	6	1.55348	-0.814768	0	6		1	-2.91332	7.71326	6	3.71868	3.18159	5	12.6703	3.71449	1	1.1009	0.466158	6
14438	14671	1300	0.506653		14438	14671	1	4	2	4	4	4	6	5	4								0.215304	4.56286	0	1	10.606	2.01758	0	1		1	-1.42331	9.4979	7	7.68347	3.48276	1	-1.48788	3.11279	0	4.22616	-0.676512	2
[truncated: 12,164 more rows]
[truncated: 1 more columns]

## Sheet: Source Supplementary Fig. 1
Supplementary Fig. 1a																				Supplementary Fig. 1b
[truncated: 402 more rows]
[truncated: 5 more columns]

## Sheet: Source Supplementary Fig. 2
Supplementary Fig. 2a			Supplementary Fig. 2b					Supplementary Fig. 2c
[truncated: 101 more rows]

[truncated: 12 more sheets: Source Supplementary Fig. 3, Source Supplementary Fig. 4, Source Supplementary Fig. 5, Source Supplementary Fig. 6, Source Supplementary Fig. 7, Source Supplementary Fig. 8, Source Supplementary Fig. 9, Source Supplementary Fig. 10, Source Supplementary Fig. 11, Source Supplementary Fig. 12, Source Supplementary Fig. 13, Source Supplementary Fig. 14]
